# Supplementary material for: National water shortage for low to high environmental flow protection
Source: Sci Rep. 2022 Feb 22;12:3037. doi: 10.1038/s41598-022-06978-y (PMC8864015; doi:10.1038/s41598-022-06978-y)
Supplement: Supplementary file 2 — Supplementary Information 2. [file 41598_2022_6978_MOESM2_ESM.xlsx]

## Sheet: monthly-data-m3
monthly national water availability and EF amounts in m3
			WA_noEF	WA_noEF	WA_noEF	WA_noEF	WA_noEF	WA_noEF	WA_noEF	WA_noEF	WA_noEF	WA_noEF	WA_noEF	WA_noEF	WA_noEF	WA_EFprot	WA_EFprot	WA_EFprot	WA_EFprot	WA_EFprot	WA_EFprot	WA_EFprot	WA_EFprot	WA_EFprot	WA_EFprot	WA_EFprot	WA_EFprot	WA_EFprot	EFmin	EFmin	EFmin	EFmin	EFmin	EFmin	EFmin	EFmin	EFmin	EFmin	EFmin	EFmin	EFmin	WA_EFmin	WA_EFmin	WA_EFmin	WA_EFmin	WA_EFmin	WA_EFmin	WA_EFmin	WA_EFmin
Continent	INTERNAL/EXTERNAL/TOTAL	COUNTRY	January	February	March	April	May	June	July	August	September	October	November	December	ANNUAL	January	February	March	April	May	June	July	August	September	October	November	December	ANNUAL	January	February	March	April	May	June	July	August	September	October	November	December	ANNUAL	January	February	March	April	May	June	July	August
Global	Global	Global	4094182718435	3947193635834	4634413636764	5246727635989	6080485150523	6758869863912	6563574279841	5767899053616	5091010985472	4420010168596	3732838989394	3795317379772	60125823481712	818836543687	7.89439e+11	9.26883e+11	1.04935e+12	1.2161e+12	1.35177e+12	1.31271e+12	1.15358e+12	1.0182e+12	8.84002e+11	7.46568e+11	7.59063e+11	1.20252e+13	1.59177e+12	1453971408901	1803568069241	2042280213558	2368675305713	2753849395825	2786504849813	2480712058641	2.19307e+12	1900014871932	1.57711e+12	1.56461e+12	24516134465229	2502409991758	2493222226933	2830845567523	3204447422431	3711809844810	4005020468087	3777069430028	3287186994975
Africa	EXTERNAL	Algeria	2.12197e+08	2.49488e+08	3.39055e+08	2.93363e+08	3.1413e+08	2.44971e+08	1.52608e+08	1.19612e+08	1.25823e+08	2.12966e+08	2.58249e+08	2.20877e+08	2.74334e+09	4.24394e+07	4.98977e+07	6.78109e+07	5.86727e+07	6.28261e+07	4.89943e+07	3.05217e+07	2.39224e+07	2.51646e+07	4.25932e+07	5.16498e+07	4.41753e+07	5.48668e+08	3.71029e+07	3.87144e+07	5.84562e+07	6.07412e+07	6.80913e+07	5.68057e+07	4.42563e+07	3.7652e+07	3.58885e+07	3.89246e+07	3.68567e+07	3.5184e+07	5.48674e+08	1.75094e+08	2.10774e+08	2.80598e+08	2.32622e+08	2.46039e+08	1.88166e+08	1.08352e+08	8.19601e+07
Africa	INTERNAL	Algeria	5.43326e+09	5.7032e+09	6.7019e+09	5.36362e+09	4.9073e+09	3.23224e+09	2.29947e+09	1.82434e+09	1.85809e+09	2.57168e+09	3.44885e+09	4.46044e+09	4.78044e+10	1.08665e+09	1.14064e+09	1.34038e+09	1.07272e+09	9.8146e+08	6.46447e+08	4.59893e+08	3.64868e+08	3.71619e+08	5.14336e+08	6.8977e+08	8.92087e+08	9.56088e+09	1.51467e+09	1.42186e+09	1.59681e+09	1.662e+09	1.60092e+09	1.21972e+09	8.99536e+08	6.7756e+08	6.43707e+08	7.11824e+08	7.7665e+08	1.08842e+09	1.38137e+10	3.91858e+09	4.28133e+09	5.10509e+09	3.70162e+09	3.30638e+09	2.01252e+09	1.39993e+09	1.14678e+09
Africa	TOTAL	Algeria	5.64545e+09	5.95268e+09	7.04096e+09	5.65698e+09	5.22143e+09	3.47721e+09	2.45208e+09	1.94395e+09	1.98392e+09	2.78465e+09	3.7071e+09	4.68131e+09	5.05477e+10	1.12909e+09	1.19054e+09	1.40819e+09	1.1314e+09	1.04429e+09	6.95441e+08	4.90415e+08	3.8879e+08	3.96783e+08	5.56929e+08	7.4142e+08	9.36263e+08	1.01095e+10	1.55177e+09	1.46058e+09	1.65527e+09	1.72274e+09	1.66901e+09	1.27652e+09	9.43792e+08	7.15212e+08	6.79596e+08	7.50749e+08	8.13507e+08	1.1236e+09	1.43623e+10	4.09368e+09	4.49211e+09	5.38569e+09	3.93424e+09	3.55242e+09	2.20068e+09	1.50828e+09	1.22874e+09
Africa	EXTERNAL	Angola	1.71258e+11	1.45025e+11	1.62623e+11	1.53284e+11	1.23668e+11	9.44648e+10	9.14646e+10	1.0357e+11	1.24738e+11	1.72086e+11	2.02636e+11	1.94011e+11	1.73883e+12	3.42516e+10	2.9005e+10	3.25246e+10	3.06569e+10	2.47336e+10	1.8893e+10	1.82929e+10	2.0714e+10	2.49477e+10	3.44172e+10	4.05272e+10	3.88022e+10	3.47766e+11	7.36319e+10	6.28444e+10	7.48339e+10	7.11091e+10	6.18906e+10	5.06249e+10	4.88775e+10	5.00971e+10	5.47944e+10	6.93916e+10	8.1573e+10	8.20022e+10	7.8167e+11	9.76261e+10	8.21808e+10	8.77893e+10	8.21752e+10	6.17773e+10	4.38399e+10	4.2587e+10	5.34729e+10
Africa	INTERNAL	Angola	5.3981e+10	5.52249e+10	6.80557e+10	5.57949e+10	2.46477e+10	1.49358e+10	1.23237e+10	9.95166e+09	8.21887e+09	1.04478e+10	2.25746e+10	4.06909e+10	3.76847e+11	1.07962e+10	1.1045e+10	1.36111e+10	1.1159e+10	4.92953e+09	2.98716e+09	2.46474e+09	1.99033e+09	1.64377e+09	2.08957e+09	4.51491e+09	8.13817e+09	7.53695e+10	1.48371e+10	1.44856e+10	2.09906e+10	1.83912e+10	1.1881e+10	8.8857e+09	7.31459e+09	5.79164e+09	4.57008e+09	5.00959e+09	7.76612e+09	1.1266e+10	1.31189e+11	3.91438e+10	4.07393e+10	4.70652e+10	3.74037e+10	1.27667e+10	6.0501e+09	5.00913e+09	4.16002e+09
Africa	TOTAL	Angola	2.25239e+11	2.0025e+11	2.30679e+11	2.09079e+11	1.48316e+11	1.09401e+11	1.03788e+11	1.13522e+11	1.32957e+11	1.82534e+11	2.2521e+11	2.34702e+11	2.11568e+12	4.50478e+10	4.005e+10	4.61358e+10	4.18158e+10	2.96631e+10	2.18801e+10	2.07577e+10	2.27043e+10	2.65914e+10	3.65067e+10	4.50421e+10	4.69404e+10	4.23135e+11	8.8469e+10	7.733e+10	9.58245e+10	8.95002e+10	7.37715e+10	5.95106e+10	5.61921e+10	5.58887e+10	5.93645e+10	7.44011e+10	8.93391e+10	9.32682e+10	9.1286e+11	1.3677e+11	1.2292e+11	1.34854e+11	1.19579e+11	7.4544e+10	4.989e+10	4.75962e+10	5.7633e+10
Africa	EXTERNAL	Benin	2.54982e+09	1.79146e+09	1.59333e+09	1.32284e+09	1.71368e+09	3.26485e+09	9.8243e+09	2.51533e+10	3.12509e+10	1.9304e+10	7.84529e+09	3.55395e+09	1.09168e+11	5.09963e+08	3.58292e+08	3.18666e+08	2.64568e+08	3.42736e+08	6.5297e+08	1.96486e+09	5.03067e+09	6.25019e+09	3.8608e+09	1.56906e+09	7.1079e+08	2.18336e+10	1.40005e+09	9.61905e+08	8.13157e+08	6.29121e+08	6.61652e+08	9.92406e+08	2.27423e+09	7.27065e+09	1.15261e+10	8.68805e+09	3.46322e+09	1.87361e+09	4.05541e+10	1.14977e+09	8.29553e+08	7.80171e+08	6.93718e+08	1.05203e+09	2.27244e+09	7.55007e+09	1.78827e+10
Africa	INTERNAL	Benin	9.26466e+08	6.74802e+08	6.4352e+08	5.62113e+08	8.74608e+08	1.67782e+09	3.51453e+09	8643388760	10984926190	5670576000	2101029514	1.21968e+09	3.74935e+10	1.85293e+08	1.3496e+08	1.28704e+08	1.12423e+08	1.74922e+08	3.35564e+08	7.02906e+08	1728677894	2196985723	1134115449	4.20206e+08	2.43935e+08	7.49869e+09	5.42239e+08	3.53248e+08	2.6368e+08	2.00346e+08	2.70878e+08	4.61105e+08	7.6128e+08	2.44355e+09	3.78826e+09	2.28481e+09	1.02072e+09	7.3408e+08	1.31242e+10	3.84227e+08	3.21554e+08	3.7984e+08	3.61767e+08	6.0373e+08	1.21672e+09	2.75325e+09	6199834190
Africa	TOTAL	Benin	3.47628e+09	2.46626e+09	2.23685e+09	1.88495e+09	2.58829e+09	4.94267e+09	1.33388e+10	3.37967e+10	4.22359e+10	2.49746e+10	9.94632e+09	4.77362e+09	1.46661e+11	6.95256e+08	4.93252e+08	4.4737e+08	3.76991e+08	5.17658e+08	9.88534e+08	2.66777e+09	6.75935e+09	8.44718e+09	4.99492e+09	1.98926e+09	9.54725e+08	2.93323e+10	1.94229e+09	1.31515e+09	1.07684e+09	8.29467e+08	9.32531e+08	1.45351e+09	3.03551e+09	9.7142e+09	1.53143e+10	1.09729e+10	4.48395e+09	2.60769e+09	5.36783e+10	1.534e+09	1.15111e+09	1.16001e+09	1.05549e+09	1.65576e+09	3.48916e+09	1.03033e+10	2.40825e+10
Africa	EXTERNAL	Botswana	1.35225e+10	1.83573e+10	1.78529e+10	8.96332e+09	4.64272e+09	3.12786e+09	2.32697e+09	1.60672e+09	1.09981e+09	9.17587e+08	1.36592e+09	4.80264e+09	7.85863e+10	2.70451e+09	3.67146e+09	3.57058e+09	1.79266e+09	9.28545e+08	6.25572e+08	4.65394e+08	3.21345e+08	2.19962e+08	1.83517e+08	2.73185e+08	9.60527e+08	1.57173e+10	1.27731e+09	2.17819e+09	2.53429e+09	1.95823e+09	1.31643e+09	8.57089e+08	5.5511e+08	3.17684e+08	1.48741e+08	1.4326e+08	2.83077e+08	6.28073e+08	1.21975e+10	1.22452e+10	1.61791e+10	1.53186e+10	7.00509e+09	3.32629e+09	2.27077e+09	1.77186e+09	1.28904e+09
Africa	INTERNAL	Botswana	9.16594e+09	1.13754e+10	9.2874e+09	3.84493e+09	2.28521e+09	1.56083e+09	9.70385e+08	5.55126e+08	3.15623e+08	3.54207e+08	9.38602e+08	3.2252e+09	4.38788e+10	1.83319e+09	2.27508e+09	1.85748e+09	7.68986e+08	4.57043e+08	3.12166e+08	1.94077e+08	1.11025e+08	6.31246e+07	7.08414e+07	1.8772e+08	6.45041e+08	8.77577e+09	5.43529e+08	6.36418e+08	6.00767e+08	3.63206e+08	1.45343e+08	6.12039e+07	3.83257e+07	2.6913e+07	2.5529e+07	3.74087e+07	9.44659e+07	2.93216e+08	2.86633e+09	8.62241e+09	1.0739e+10	8.68663e+09	3.48172e+09	2.13987e+09	1.49963e+09	9.3206e+08	5.28213e+08
Africa	TOTAL	Botswana	2.26885e+10	2.97327e+10	2.71403e+10	1.28082e+10	6.92794e+09	4.68869e+09	3.29736e+09	2.16185e+09	1.41543e+09	1.27179e+09	2.30452e+09	8.02784e+09	1.22465e+11	4.53769e+09	5.94654e+09	5.42806e+09	2.56165e+09	1.38559e+09	9.37738e+08	6.59471e+08	4.3237e+08	2.83087e+08	2.54359e+08	4.60905e+08	1.60557e+09	2.4493e+10	1.82084e+09	2.81461e+09	3.13506e+09	2.32144e+09	1.46177e+09	9.18293e+08	5.93436e+08	3.44597e+08	1.7427e+08	1.80669e+08	3.77543e+08	9.21289e+08	1.50638e+10	2.08676e+10	2.69181e+10	2.40053e+10	1.04868e+10	5.46616e+09	3.7704e+09	2.70392e+09	1.81725e+09
Africa	EXTERNAL	Burkina Faso	4.75852e+07	3.15473e+07	2.4863e+07	1.90751e+07	3.12502e+07	7.79341e+07	3.30726e+08	1.31212e+09	2.05404e+09	8.0964e+08	1.33867e+08	6.2769e+07	4.93542e+09	9.51704e+06	6.30946e+06	4.97259e+06	3.81503e+06	6.25004e+06	1.55868e+07	6.61453e+07	2.62424e+08	4.10809e+08	1.61928e+08	2.67734e+07	1.25538e+07	9.87084e+08	1.96564e+07	1.01342e+07	6.75109e+06	3.80017e+06	4.21203e+06	7.10538e+06	3.28121e+07	3.21938e+08	6.29066e+08	2.5123e+08	4.62764e+07	3.07626e+07	1.36374e+09	2.79288e+07	2.14131e+07	1.81119e+07	1.5275e+07	2.70381e+07	7.08287e+07	2.97914e+08	9.90179e+08
Africa	INTERNAL	Burkina Faso	7.48918e+08	5.39686e+08	4.75395e+08	3.90927e+08	3.75188e+08	4.4662e+08	1.42442e+09	6.60217e+09	9.41138e+09	3.20392e+09	1.14114e+09	9.26046e+08	2.56858e+10	1.49784e+08	1.07937e+08	9.5079e+07	7.81854e+07	7.50377e+07	8.93239e+07	2.84885e+08	1.32043e+09	1.88228e+09	6.40785e+08	2.28228e+08	1.85209e+08	5.13716e+09	2.5939e+08	1.97774e+08	1.95627e+08	1.72908e+08	1.6894e+08	1.63885e+08	2.44297e+08	8.40309e+08	1.51191e+09	7.06719e+08	4.38404e+08	3.39919e+08	5.24009e+09	4.89528e+08	3.41912e+08	2.79767e+08	2.18019e+08	2.06248e+08	2.82734e+08	1.18013e+09	5.76186e+09
Africa	TOTAL	Burkina Faso	7.96504e+08	5.71233e+08	5.00258e+08	4.10002e+08	4.06439e+08	5.24554e+08	1.75515e+09	7.91429e+09	1.14654e+10	4.01356e+09	1.27501e+09	9.88815e+08	3.06212e+10	1.59301e+08	1.14247e+08	1.00052e+08	8.20004e+07	8.12877e+07	1.04911e+08	3.5103e+08	1.58286e+09	2.29308e+09	8.02713e+08	2.55001e+08	1.97763e+08	6.12425e+09	2.79047e+08	2.07908e+08	2.02378e+08	1.76708e+08	1.73153e+08	1.70991e+08	2.77109e+08	1.16225e+09	2.14098e+09	9.57949e+08	4.8468e+08	3.70682e+08	6.60383e+09	5.17457e+08	3.63325e+08	2.97879e+08	2.33294e+08	2.33286e+08	3.53563e+08	1.47804e+09	6.75204e+09
Africa	INTERNAL/TOTAL	Burundi	4.07001e+09	3.35451e+09	3.82268e+09	4.54981e+09	3686849252	1.27353e+09	6.58897e+08	6.76059e+08	1.06547e+09	2.44172e+09	3.87788e+09	4.47398e+09	3.39514e+10	8.14002e+08	6.70902e+08	7.64536e+08	9.09962e+08	7.3737e+08	2.54707e+08	1.31779e+08	1.35212e+08	2.13094e+08	4.88344e+08	7.75576e+08	8.94796e+08	6.79028e+09	2.36991e+09	1.78372e+09	2.30779e+09	2.88384e+09	1.70355e+09	5.53179e+08	3.56277e+08	3.10239e+08	3.10976e+08	8.64468e+08	2.2159e+09	2.68732e+09	1.83472e+10	1.70011e+09	1.5708e+09	1.51489e+09	1.66597e+09	1983298993	7.20356e+08	3.0262e+08	3.6582e+08
Africa	EXTERNAL	Cameroon	8.54254e+09	5.7926e+09	5.18587e+09	4.94312e+09	8.07058e+09	1.28543e+10	3.80106e+10	9.61327e+10	8.29363e+10	4.47856e+10	2.09313e+10	1.19415e+10	3.40127e+11	1.70851e+09	1.15852e+09	1.03717e+09	9.88624e+08	1.61412e+09	2.57086e+09	7.60213e+09	1.92265e+10	1.65873e+10	8.95712e+09	4.18625e+09	2.38829e+09	6.80254e+10	5.49416e+09	3.62011e+09	2.83028e+09	2.12002e+09	2.91216e+09	4.72981e+09	9.92128e+09	3.43384e+10	3.24056e+10	1.96048e+10	1.1083e+10	7.72652e+09	1.36786e+11	3.04838e+09	2.17249e+09	2.35559e+09	2.82309e+09	5.15842e+09	8.12447e+09	2.80894e+10	6.17943e+10
Africa	INTERNAL	Cameroon	1.05821e+10	8.19196e+09	1.15258e+10	1.86666e+10	2.99435e+10	3.77617e+10	47960054908	59727381698	65257499833	66132198507	4.29436e+10	1.81592e+10	4.16852e+11	2.11643e+09	1.63839e+09	2.30517e+09	3.73332e+09	5.98871e+09	7.55235e+09	9.59201e+09	11945477644	13051500730	1.32264e+10	8.58872e+09	3.63184e+09	8.33704e+10	6.34301e+09	4.73191e+09	5.52287e+09	8.48277e+09	1.49671e+10	2.15061e+10	2.69673e+10	3.29411e+10	3.81526e+10	3.98814e+10	2.38317e+10	1.08844e+10	2.34212e+11	4.23913e+09	3.46005e+09	6.00298e+09	1.01838e+10	1.49765e+10	1.62557e+10	20992756303	26786245322
Africa	TOTAL	Cameroon	1.91247e+10	1.39846e+10	1.67117e+10	2.36097e+10	3.80141e+10	5.0616e+10	8.59707e+10	1.5586e+11	1.48194e+11	1.10918e+11	6.38748e+10	3.01007e+10	7.56979e+11	3.82494e+09	2.79691e+09	3.34234e+09	4.72194e+09	7.60283e+09	1.01232e+10	1.71941e+10	3.1172e+10	2.96388e+10	2.21836e+10	1.2775e+10	6.02013e+09	1.51396e+11	1.18372e+10	8.35202e+09	8.35315e+09	1.06028e+10	1.78793e+10	2.62359e+10	3.68886e+10	6.72796e+10	7.05582e+10	5.94862e+10	3.49146e+10	1.8611e+10	3.70998e+11	7.28751e+09	5.63254e+09	8.35857e+09	1.30069e+10	2.01349e+10	2.43801e+10	4.90821e+10	8.85805e+10
Africa	EXTERNAL	Central African Republic	4887418421	2829967383	2994908302	3757352553	5.09383e+09	5552991053	6912915403	9606509347	11690818179	15190048261	16490190310	10271891972	9.52788e+10	977483832	5.65994e+08	5.98982e+08	7.51471e+08	1.01877e+09	1.1106e+09	1382583316	1921302144	2338163953	3038010217	3298038358	2054378752	1.90558e+10	1.48382e+09	9.74444e+08	9.24239e+08	9.64181e+08	1.21257e+09	1.3019e+09	1.63253e+09	2.67171e+09	3.51562e+09	4.94737e+09	5.10962e+09	2.75034e+09	2.74883e+10	3403600564	1.85552e+09	2.07067e+09	2793171634	3.88127e+09	4251090497	5280384423	6934799890
Africa	INTERNAL	Central African Republic	7531668165	5205513155	5.08033e+09	5.28142e+09	7322172430	1.03794e+10	2.00543e+10	37048326864	45740743218	45668235750	27261588384	12324227103	2.28898e+11	1.50633e+09	1.0411e+09	1.01607e+09	1.05628e+09	1.46443e+09	2.07588e+09	4.01086e+09	7409666235	9148150148	9133647521	5452318473	2.46485e+09	4.57796e+10	3.71859e+09	2.54837e+09	2.25806e+09	1.85613e+09	1.9464e+09	2.41257e+09	4.28369e+09	1.26631e+10	1.59826e+10	1.33534e+10	7.65028e+09	4.87952e+09	7.35528e+10	3813080051	2657140842	2.82226e+09	3.42529e+09	5.37577e+09	7.96685e+09	1.57706e+10	24385237473
Africa	TOTAL	Central African Republic	12419086586	8035480538	8.07524e+09	9.03877e+09	1.2416e+10	1.59324e+10	2.69672e+10	46654836211	57431561397	60858284011	43751778694	22596119075	3.24177e+11	2.48382e+09	1.6071e+09	1.61505e+09	1.80775e+09	2.4832e+09	3.18648e+09	5.39345e+09	9330968379	11486314101	12171657738	8750356831	4.51922e+09	6.48354e+10	5.20241e+09	3.52282e+09	3.1823e+09	2.82031e+09	3.15897e+09	3.71447e+09	5.91623e+09	1.53348e+10	1.94983e+10	1.83008e+10	1.27599e+10	7.62986e+09	1.01041e+11	7216680615	4.51266e+09	4.89293e+09	6.21846e+09	9.25704e+09	1.22179e+10	2.1051e+10	31320037363
Africa	EXTERNAL	Chad	4.18156e+09	2.74009e+09	2.243e+09	1.95367e+09	3.37562e+09	6.25505e+09	1.90918e+10	4.55824e+10	4.31492e+10	2.61792e+10	1.03999e+10	5.72475e+09	1.70876e+11	8.36312e+08	5.48019e+08	4.48601e+08	3.90734e+08	6.75124e+08	1.25101e+09	3.81837e+09	9.11649e+09	8.62984e+09	5.23584e+09	2.07998e+09	1.14495e+09	3.41753e+10	2.84614e+09	1.85067e+09	1.43506e+09	9.76551e+08	1.14915e+09	2.09913e+09	5.1765e+09	1.70427e+10	1.8271e+10	1.09457e+10	5.28124e+09	3.91172e+09	7.09855e+10	1.33542e+09	8.89426e+08	8.07949e+08	9.77117e+08	2.22647e+09	4.15592e+09	1.39153e+10	2.85397e+10
Africa	INTERNAL	Chad	3.08806e+09	1.95682e+09	1.3966e+09	7.19583e+08	1.53724e+09	3.55098e+09	1.68521e+10	5.07505e+10	3.75045e+10	1.26029e+10	5.83981e+09	4.29662e+09	1.40096e+11	6.17612e+08	3.91363e+08	2.7932e+08	1.43917e+08	3.07448e+08	7.10196e+08	3.37042e+09	1.01501e+10	7.5009e+09	2.52058e+09	1.16796e+09	8.59324e+08	2.80192e+10	2.04429e+09	1.25047e+09	7.14677e+08	2.09433e+08	2.24647e+08	7.05488e+08	3.39691e+09	1.70882e+10	1.31551e+10	5.81471e+09	3.87274e+09	2.89645e+09	5.13731e+10	1.04377e+09	7.06344e+08	6.81925e+08	5.10151e+08	1.31259e+09	2.84549e+09	1.34552e+10	3.36624e+10
Africa	TOTAL	Chad	7.26962e+09	4.69691e+09	3.63961e+09	2.67325e+09	4.91286e+09	9.80604e+09	3.59439e+10	9.6333e+10	8.06537e+10	3.87821e+10	1.62397e+10	1.00214e+10	3.10972e+11	1.45392e+09	9.39382e+08	7.27921e+08	5.3465e+08	9.82571e+08	1.96121e+09	7.18879e+09	1.92666e+10	1.61307e+10	7.75641e+09	3.24794e+09	2.00427e+09	6.21944e+10	4.89043e+09	3.10114e+09	2.14973e+09	1.18598e+09	1.3738e+09	2.80462e+09	8.57341e+09	3.41309e+10	3.14261e+10	1.67604e+10	9.15398e+09	6.80817e+09	1.22359e+11	2.37919e+09	1.59577e+09	1.48987e+09	1.48727e+09	3.53906e+09	7.00141e+09	2.73705e+10	6.22021e+10
Africa	INTERNAL/TOTAL	Comoros	155840410	150474090	141559140	88075080	43960780	23869455	19565791	16284006	12624958	13873230	19697448	66541280	752365668	31168090	30094840	28311809	17615031	8792154	4773895	3913157	3256799	2.52499e+06	2.77465e+06	3939490	13308259	1.50473e+08	37807710	33871160	54571250	25966160	18382029	15174563	14059092	11633539	8.62473e+06	8.16519e+06	7.94984e+06	10533898	246739156	118032790	116603080	86987790	62108920	25578737	8694907	5506695	4650460
Africa	EXTERNAL	Congo	1.93709e+11	1.63549e+11	1.83662e+11	1.73351e+11	1.35493e+11	1.02107e+11	9.78885e+10	1.09306e+11	1.30121e+11	1.79345e+11	2.15972e+11	2.14233e+11	1.89874e+12	3.87419e+10	3.27097e+10	3.67325e+10	3.46701e+10	2.70986e+10	2.04215e+10	1.95777e+10	2.18613e+10	2.60242e+10	3.5869e+10	4.31943e+10	4.28467e+10	3.79747e+11	8.34209e+10	7.12485e+10	8.57499e+10	8.0898e+10	6.90285e+10	5.60059e+10	5.36563e+10	5.41945e+10	5.8334e+10	7.31743e+10	8.6944e+10	9.06978e+10	8.63353e+11	1.10288e+11	9.23001e+10	9.79125e+10	9.24525e+10	6.64643e+10	4.61015e+10	4.42322e+10	5.51118e+10
Africa	TOTAL	Congo	2.13601e+11	1.79715e+11	2.00974e+11	1.89938e+11	1.51624e+11	1.12111e+11	1.06324e+11	1.17842e+11	1.3992e+11	1.93818e+11	2.36111e+11	2.36394e+11	2.07837e+12	4.27201e+10	3.59429e+10	4.01947e+10	3.79876e+10	3.03247e+10	2.24222e+10	2.12648e+10	2.35685e+10	2.79839e+10	3.87636e+10	4.72222e+10	4.72788e+10	4.15674e+11	9.32814e+10	7.9122e+10	9.45159e+10	8.94473e+10	7.63832e+10	6.15979e+10	5.87686e+10	5.88122e+10	6.29919e+10	7.90192e+10	9.47508e+10	1.00791e+11	9.49481e+11	1.20319e+11	1.00593e+11	1.06458e+11	1.00491e+11	7.52405e+10	5.05134e+10	4.75552e+10	5.90301e+10
Africa	EXTERNAL	Cote d'Ivoire	9.749e+08	7.49376e+08	9.9445e+08	1.06412e+09	1.59763e+09	2.61644e+09	3.02748e+09	5.51443e+09	8.96464e+09	5.64596e+09	2.54891e+09	1.46043e+09	3.51588e+10	1.9498e+08	1.49875e+08	1.9889e+08	2.12824e+08	3.19526e+08	5.23287e+08	6.05496e+08	1.10289e+09	1.79293e+09	1.12919e+09	5.09783e+08	2.92085e+08	7.03175e+09	4.19657e+08	2.8335e+08	3.48052e+08	4.11118e+08	5.87093e+08	9.71629e+08	8.7317e+08	1.19673e+09	2.39087e+09	1.9234e+09	1.10586e+09	6.79685e+08	1.11906e+10	5.55243e+08	4.66026e+08	6.46398e+08	6.53001e+08	1.01053e+09	1.64481e+09	2.15431e+09	4.31769e+09
Africa	INTERNAL	Cote d'Ivoire	3.51624e+09	2.81802e+09	3.56828e+09	3.55373e+09	5.19856e+09	8.9662e+09	9.21673e+09	1.10565e+10	18498570868	15544848341	8.37327e+09	5.2746e+09	9.55856e+10	7.03248e+08	5.63604e+08	7.13657e+08	7.10746e+08	1.03971e+09	1.79324e+09	1.84335e+09	2.2113e+09	3.69971e+09	3.10897e+09	1.67466e+09	1.05492e+09	1.91171e+10	1.62072e+09	1.19072e+09	1.33686e+09	1.52226e+09	2.22189e+09	3.57215e+09	3.00515e+09	3.02417e+09	4.81245e+09	5.16238e+09	3.75429e+09	2.55987e+09	3.37829e+10	1.89552e+09	1.6273e+09	2.23142e+09	2.03147e+09	2.97667e+09	5.39405e+09	6.21158e+09	8.03235e+09
Africa	TOTAL	Cote d'Ivoire	4.49114e+09	3.5674e+09	4.56273e+09	4.61785e+09	6.79618e+09	1.15826e+10	1.22442e+10	1.65709e+10	2.74632e+10	2.11908e+10	1.09222e+10	6.73502e+09	1.30744e+11	8.98228e+08	7.13479e+08	9.12547e+08	9.2357e+08	1.35924e+09	2.31653e+09	2.44884e+09	3.31419e+09	5.49264e+09	4.23816e+09	2.18444e+09	1.347e+09	2.61489e+10	2.04038e+09	1.47407e+09	1.68492e+09	1.93338e+09	2.80898e+09	4.54378e+09	3.87832e+09	4.2209e+09	7.20332e+09	7.08578e+09	4.86015e+09	3.23956e+09	4.49735e+10	2.45076e+09	2.09333e+09	2.87782e+09	2.68447e+09	3.9872e+09	7.03886e+09	8.36589e+09	1.235e+10
Africa	EXTERNAL	Djibouti	5.80575e+08	6.90251e+08	1.51666e+09	3.64417e+09	4.32513e+09	3.16732e+09	4.66235e+09	7.08612e+09	7.24816e+09	4.23519e+09	1.33357e+09	7.11978e+08	3.92015e+10	1.16115e+08	1.3805e+08	3.03332e+08	7.28833e+08	8.65026e+08	6.33464e+08	9.32469e+08	1.41722e+09	1.44963e+09	8.47039e+08	2.66715e+08	1.42396e+08	7.84029e+09	2.91167e+08	2.11695e+08	1.93287e+08	3.44717e+08	8.12146e+08	8.66423e+08	2.60578e+09	4.26908e+09	3.48378e+09	1.44893e+09	5.13882e+08	3.81815e+08	1.54227e+10	2.89408e+08	4.78556e+08	1.32337e+09	3.29945e+09	3.51298e+09	2.30089e+09	2.05657e+09	2.81704e+09
Africa	INTERNAL	Djibouti	6.05282e+07	5.61317e+07	6.07898e+07	1.07659e+08	7.23967e+07	3.87409e+07	4.04447e+07	9.91195e+07	1.0327e+08	8.24147e+07	4.7034e+07	5.32796e+07	8.21809e+08	1.21056e+07	1.12263e+07	1.2158e+07	2.15319e+07	1.44793e+07	7.74817e+06	8.08893e+06	1.98239e+07	2.0654e+07	1.64829e+07	9.40679e+06	1.06559e+07	1.64362e+08	4.41603e+06	4.3694e+06	4.13414e+06	4.00211e+06	4.71754e+06	1.99308e+06	4.42804e+06	8.75314e+06	1.18431e+07	8.49063e+06	6.29501e+06	5.86553e+06	6.93078e+07	5.61122e+07	5.17623e+07	5.66556e+07	1.03657e+08	6.76792e+07	3.67478e+07	3.60166e+07	9.03664e+07
Africa	TOTAL	Djibouti	6.41103e+08	7.46383e+08	1.57745e+09	3.75182e+09	4.39753e+09	3.20606e+09	4.70279e+09	7.18524e+09	7.35143e+09	4.31761e+09	1.38061e+09	7.65257e+08	4.00233e+10	1.28221e+08	1.49277e+08	3.1549e+08	7.50365e+08	8.79505e+08	6.41212e+08	9.40558e+08	1.43705e+09	1.47029e+09	8.63522e+08	2.76122e+08	1.53051e+08	8.00466e+09	2.95583e+08	2.16064e+08	1.97421e+08	3.48719e+08	8.16864e+08	8.68416e+08	2.61021e+09	4.27783e+09	3.49562e+09	1.45742e+09	5.20177e+08	3.87681e+08	1.5492e+10	3.4552e+08	5.30319e+08	1.38003e+09	3.40311e+09	3.58066e+09	2.33764e+09	2.09258e+09	2.9074e+09
Africa	EXTERNAL	DR Congo	5.02201e+10	4.47097e+10	5.24763e+10	4.88613e+10	3.62362e+10	2.79082e+10	2.80101e+10	3.37771e+10	4.25155e+10	5.72162e+10	5.89698e+10	5.18668e+10	5.32767e+11	1.0044e+10	8.94195e+09	1.04953e+10	9.77226e+09	7.24725e+09	5.58165e+09	5.60203e+09	6.75542e+09	8.50309e+09	1.14432e+10	1.1794e+10	1.03734e+10	1.06553e+11	2.02226e+10	1.76428e+10	2.22376e+10	2.17211e+10	1.74738e+10	1.34145e+10	1.27858e+10	1.33834e+10	1.48086e+10	1.88914e+10	2.10251e+10	2.05309e+10	2.14138e+11	2.99975e+10	2.7067e+10	3.02387e+10	2.71402e+10	1.87624e+10	1.44938e+10	1.52243e+10	2.03936e+10
Africa	INTERNAL	DR Congo	1.4194e+11	1.17181e+11	1.32967e+11	1.29954e+11	1.05316e+11	7.8642e+10	7.2965e+10	7.95841e+10	9.29194e+10	1.28696e+11	1.62718e+11	1.64577e+11	1.40746e+12	2.83881e+10	2.34362e+10	2.65934e+10	2.59909e+10	2.10632e+10	1.57284e+10	1.4593e+10	1.59168e+10	1.85839e+10	2.57392e+10	3.25436e+10	3.29154e+10	2.81492e+11	6.05935e+10	5.14651e+10	6.2371e+10	6.11427e+10	5.38051e+10	4.33247e+10	4.17871e+10	4.22925e+10	4.56412e+10	5.76422e+10	7.01254e+10	7.00617e+10	6.60252e+11	8.13469e+10	6.57161e+10	7.05961e+10	6.88116e+10	5.15106e+10	3.53173e+10	3.1178e+10	3.72916e+10
Africa	TOTAL	DR Congo	1.92161e+11	1.61891e+11	1.85443e+11	1.78816e+11	1.41552e+11	1.0655e+11	1.00975e+11	1.13361e+11	1.35435e+11	1.85912e+11	2.21688e+11	2.16444e+11	1.94023e+12	3.84321e+10	3.23782e+10	3.70887e+10	3.57631e+10	2.83104e+10	2.13101e+10	2.0195e+10	2.26722e+10	2.7087e+10	3.71824e+10	4.43376e+10	4.32887e+10	3.88046e+11	8.08161e+10	6.91079e+10	8.46086e+10	8.28638e+10	7.1279e+10	5.67392e+10	5.45729e+10	5.56759e+10	6.04498e+10	7.65336e+10	9.11505e+10	9.05926e+10	8.7439e+11	1.11344e+11	9.27831e+10	1.00835e+11	9.59518e+10	7.0273e+10	4.98111e+10	4.64023e+10	5.76852e+10
Africa	EXTERNAL	Egypt	4.04704e+10	2.98809e+10	4.28208e+10	6.40449e+10	8.37988e+10	8.5337e+10	1.31539e+11	1.79171e+11	1.56146e+11	1.15736e+11	8.3855e+10	6.00604e+10	1.07286e+12	8.09409e+09	5.97619e+09	8.56417e+09	1.2809e+10	1.67598e+10	1.70674e+10	2.63077e+10	3.58342e+10	3.12291e+10	2.31472e+10	1.6771e+10	1.20121e+10	2.14572e+11	1.64759e+10	1.12681e+10	1.50421e+10	2.56187e+10	2.70304e+10	2.92505e+10	5.79422e+10	8.56017e+10	7.28043e+10	4.568e+10	3.59113e+10	2.43574e+10	4.46983e+11	2.39946e+10	1.86128e+10	2.77788e+10	3.84262e+10	5.67684e+10	5.60864e+10	7.35965e+10	9.35695e+10
Africa	INTERNAL	Egypt	1.649e+08	1.50198e+08	1.3241e+08	7.59013e+07	5.26973e+07	3.30572e+07	3.16323e+07	3.08924e+07	3.0568e+07	4.77131e+07	8.53434e+07	1.20096e+08	9.55409e+08	3.298e+07	3.00396e+07	2.6482e+07	1.51803e+07	1.05395e+07	6.61144e+06	6.32646e+06	6.17849e+06	6.1136e+06	9.54263e+06	1.70687e+07	2.40193e+07	1.91082e+08	1.75488e+07	1.96354e+07	1.33997e+07	9.80216e+06	8.11891e+06	7.63111e+06	7.8759e+06	7.90633e+06	7.69801e+06	8.19028e+06	9.11531e+06	1.00751e+07	1.26997e+08	1.47351e+08	1.30562e+08	1.1901e+08	6.60991e+07	4.45784e+07	2.54261e+07	2.37564e+07	2.29861e+07
Africa	TOTAL	Egypt	4.06353e+10	3.00311e+10	4.29533e+10	6.41208e+10	8.38515e+10	8.537e+10	1.3157e+11	1.79202e+11	1.56176e+11	1.15784e+11	8.39404e+10	6.01805e+10	1.07382e+12	8.12707e+09	6.00623e+09	8.59065e+09	1.28242e+10	1.67703e+10	1.7074e+10	2.63141e+10	3.58404e+10	3.12353e+10	2.31568e+10	1.67881e+10	1.20361e+10	2.14763e+11	1.64934e+10	1.12877e+10	1.50555e+10	2.56285e+10	2.70385e+10	2.92582e+10	5.795e+10	8.56096e+10	7.2812e+10	4.56882e+10	3.59204e+10	2.43675e+10	4.4711e+11	2.41419e+10	1.87434e+10	2.78978e+10	3.84923e+10	5.6813e+10	5.61119e+10	7.36203e+10	9.35925e+10
Africa	EXTERNAL	Equatorial Guinea	2362887910	1884427170	2572959100	3176126520	3309256000	2706804800	2245741370	1814290480	2648997310	4355453580	5153742510	3798637300	36029324050	472577428	376885412	514591904	635225270	661851355	541361001	449148359	362858297	529799495	871090660	1030748640	759727440	7205865261	1278529140	1014751900	1541449210	1967608160	1830811300	1463419230	1010405960	790838420	1191352880	2683949420	3609168040	2593315000	20975598660	1084358407	869674891	1031509850	1208517830	1478445080	1243385090	1235335460	1023452310
Africa	INTERNAL	Equatorial Guinea	3687994510	3028655920	4052880080	4648660140	4781895260	4157734010	3319064380	2610508280	3658244750	5810638530	6869797600	5490509600	52116583060	737598884	605731234	810576061	929732020	956379200	831546962	663812865	522101789	731648914	1162127570	1373959590	1098101826	10423316915	1915516600	1654223320	2723223610	3147639070	3140881670	2251671810	1365250090	1067790480	1636648830	3723464770	5114452060	3976291280	31717053590	1772477630	1374432770	1329656590	1501020830	1641013840	1906062230	1953814470	1542717524
Africa	TOTAL	Equatorial Guinea	6050882420	4913083090	6625839180	7824786660	8091151260	6864538810	5564805750	4424798760	6307242060	10166092110	12023540110	9289146900	88145907110	1210176312	982616646	1325167965	1564957290	1618230555	1372907963	1112961224	884960086	1261448409	2033218230	2404708230	1857829266	17629182176	3194045740	2668975220	4264672820	5115247230	4971692970	3715091040	2375656050	1858628900	2828001710	6407414190	8723620100	6569606280	52692652250	2856836037	2244107661	2361166440	2709538660	3119458920	3149447320	3189149930	2566169834
Africa	EXTERNAL	Eritrea	2.95377e+08	2.34406e+08	3.61476e+08	5.69882e+08	8.25113e+08	1003855175	4347124238	8.16781e+09	5648406798	1.27198e+09	5.70394e+08	3.92908e+08	2.36887e+10	5.90755e+07	4.68812e+07	7.22953e+07	1.13977e+08	1.65023e+08	2.00771e+08	8.69425e+08	1.63356e+09	1129681357	2.54397e+08	1.14079e+08	7.85817e+07	4.73775e+09	1.86108e+08	1.19655e+08	8.98861e+07	9.20421e+07	1.25256e+08	1.98273e+08	1.55245e+09	4.4879e+09	2.96773e+09	5.56758e+08	3.28258e+08	2.56083e+08	1.09604e+10	1.0927e+08	1.14751e+08	2.71591e+08	4.77841e+08	6.99857e+08	8.05582e+08	2.79468e+09	3.6799e+09
Africa	INTERNAL	Eritrea	1.00607e+09	8.84584e+08	8.19897e+08	8.14356e+08	6.18878e+08	4.39502e+08	1.7568e+09	4.21809e+09	2.98977e+09	9.48865e+08	7.03999e+08	8.63017e+08	1.60638e+10	2.01213e+08	1.76917e+08	1.63979e+08	1.62871e+08	1.23776e+08	8.79003e+07	3.51359e+08	8.43619e+08	5.97955e+08	1.89773e+08	1.408e+08	1.72603e+08	3.21277e+09	1.89221e+08	1.71226e+08	1.31809e+08	1.12975e+08	1.06058e+08	7.89122e+07	3.14404e+08	1.23464e+09	8.95565e+08	3.47674e+08	2.39615e+08	1.84512e+08	4.00661e+09	8.16846e+08	7.13358e+08	6.88088e+08	7.01381e+08	5.1282e+08	3.60589e+08	1.44239e+09	2.98345e+09
Africa	TOTAL	Eritrea	1.30144e+09	1.11899e+09	1.18137e+09	1.38424e+09	1.44399e+09	1.44336e+09	6.10392e+09	1.23859e+10	8.63818e+09	2.22085e+09	1.27439e+09	1.25592e+09	3.97526e+10	2.60289e+08	2.23798e+08	2.36275e+08	2.76848e+08	2.88798e+08	2.88671e+08	1.22078e+09	2.47718e+09	1.72764e+09	4.4417e+08	2.54879e+08	2.51185e+08	7.95051e+09	3.75329e+08	2.9088e+08	2.21695e+08	2.05017e+08	2.31314e+08	2.77185e+08	1.86685e+09	5.72255e+09	3.8633e+09	9.04432e+08	5.67873e+08	4.40595e+08	1.4967e+10	9.26115e+08	8.28109e+08	9.59678e+08	1.17922e+09	1.21268e+09	1.16617e+09	4.23707e+09	6.66336e+09
Africa	EXTERNAL	Ethiopia	1.68091e+09	1.21156e+09	1.57878e+09	3.71154e+09	7.63814e+09	8.14032e+09	1.01952e+10	1.21344e+10	9.02799e+09	6.93813e+09	5.29121e+09	2.70868e+09	7.02569e+10	3.36182e+08	2.42312e+08	3.15757e+08	7.42308e+08	1.52763e+09	1.62806e+09	2.03905e+09	2.42688e+09	1.8056e+09	1.38763e+09	1.05824e+09	5.41737e+08	1.40514e+10	7.75301e+08	5.00205e+08	4.39805e+08	5.43203e+08	1.30307e+09	2.20675e+09	3.21886e+09	4.61567e+09	2.47767e+09	1.91022e+09	1.4003e+09	1.0393e+09	2.04304e+10	9.05608e+08	7.11355e+08	1.13898e+09	3.16833e+09	6.33507e+09	5.93357e+09	6.97639e+09	7.51871e+09
Africa	INTERNAL	Ethiopia	9.844e+09	8.45088e+09	1.40649e+10	3.01104e+10	5.1957e+10	5.78989e+10	9.21744e+10	1.19193e+11	1.04174e+11	6.40194e+10	3.04921e+10	1.54984e+10	5.97877e+11	1.9688e+09	1.69018e+09	2.81298e+09	6.02208e+09	1.03914e+10	1.15798e+10	1.84349e+10	2.38385e+10	2.08348e+10	1.28039e+10	6.09842e+09	3.09967e+09	1.19575e+11	4.69171e+09	3.26857e+09	3.15075e+09	6.1086e+09	1.48245e+10	2.28283e+10	5.23391e+10	7.42937e+10	6.13154e+10	2.74497e+10	1.2273e+10	6.86174e+09	2.89405e+11	5.15229e+09	5.18231e+09	1.09142e+10	2.40018e+10	3.71326e+10	3.50706e+10	3.98353e+10	4.48989e+10
Africa	TOTAL	Ethiopia	1.15249e+10	9.66244e+09	1.56437e+10	3.38219e+10	5.95952e+10	6.60392e+10	1.0237e+11	1.31327e+11	1.13202e+11	7.09575e+10	3.57833e+10	1.82071e+10	6.68134e+11	2.30498e+09	1.93249e+09	3.12874e+09	6.76439e+09	1.1919e+10	1.32078e+10	2.04739e+10	2.62654e+10	2.26404e+10	1.41915e+10	7.15666e+09	3.64141e+09	1.33627e+11	5.46701e+09	3.76877e+09	3.59055e+09	6.6518e+09	1.61276e+10	2.50351e+10	5.55579e+10	7.89093e+10	6.37931e+10	2.93599e+10	1.36733e+10	7.90104e+09	3.09835e+11	6.0579e+09	5.89367e+09	1.20531e+10	2.71701e+10	4.34676e+10	4.10042e+10	4.68117e+10	5.24176e+10
Africa	EXTERNAL	Gabon	3789572990	2967412940	3327633350	3382705050	3338537320	2116498700	1570126680	1349978870	1817555700	3229502750	4727539910	4656732370	36273796630	757914638	593482796	665526677	676541080	667707494	423299868	314025434	269995832	363511205	645900627	945507789	931346303	7254759743	2229314795	1758609093	2118302932	2030668334	1849476460	1140891834	805659860	668577549	807644080	1712455267	2786130220	2890608970	20798339394	1560258091	1208804366	1209330103	1352036600	1489061130	975607084	764467087	681401298
Africa	INTERNAL	Gabon	34261534240	27290339510	29725263290	27505924920	26235222520	13569376360	7568781971	5956190660	7596703060	17726119550	32474562000	39061399850	268971417931	6852306566	5458068317	5945052861	5501185003	5247044977	2713875965	1.51376e+09	1191238352	1519340690	3545224108	6494912594	7812280217	5.37943e+10	18381818730	16406177292	19112180460	16496909760	11541211487	6.29809e+09	4.66751e+09	3.75425e+09	3.64129e+09	7187353094	16856049204	24778054030	1.49121e+11	15879713249	10884162682	10613081930	11009013204	14694011385	7271281518	2901268326	2201944013
Africa	TOTAL	Gabon	38051107230	30257752450	33052896640	30888629970	29573759840	15685875060	9138908651	7306169530	9414258760	20955622300	37202101910	43718132220	305245214561	7610221204	6051551113	6610579538	6177726083	5914752471	3137175833	1.82778e+09	1461234184	1882851895	4191124735	7440420383	8743626520	6.1049e+10	20611133525	18164786385	21230483392	18527578094	13390687947	7.43899e+09	5.47317e+09	4.42282e+09	4.44893e+09	8899808361	19642179424	27668663000	1.69919e+11	17439971340	12092967048	11822412033	12361049804	16183072515	8246888602	3665735413	2883345311
Africa	EXTERNAL	Gambia	449728543	2.92714e+08	2.0652e+08	8.77921e+07	5.47201e+07	3.12367e+08	1681853085	4876648340	7025133210	2794070050	925288714	612253348	1.93191e+10	8.99457e+07	5.85427e+07	4.13039e+07	1.75584e+07	1.0944e+07	6.24734e+07	3.36371e+08	975329985	1405026823	558813935	185057762	122450674	3.86382e+09	2.8151e+08	1.53957e+08	8.28461e+07	3.57468e+07	2.02687e+07	6.19073e+07	5.42083e+08	1372030797	2281241368	1188904946	5.65016e+08	4.12114e+08	6.99763e+09	168219099	1.38756e+08	1.23673e+08	5.20453e+07	3.44514e+07	2.50459e+08	1139770677	3504618460
Africa	INTERNAL	Gambia	68657578	4.4557e+07	2.77215e+07	6.5452e+06	1.15381e+06	2.45967e+07	229523357	1026616090	1378461400	402999710	122426768	93680074	3.42694e+09	1.37315e+07	8.91139e+06	5.5443e+06	1.30904e+06	230761	4.91935e+06	4.59047e+07	205323340	275692300	80599935	24485342	18736018	6.85388e+08	5.05234e+07	2.63864e+07	6.06508e+06	260521	268415	754240	5.75973e+07	302388772	451520200	158387220	92316179	70300187	1.21677e+09	18134199	1.81706e+07	2.16564e+07	6.28468e+06	885391	2.38425e+07	171926094	724227510
Africa	TOTAL	Gambia	518386121	337270499	2.34241e+08	9.43373e+07	5.58739e+07	3.36964e+08	1911376442	5903264430	8403594610	3197069760	1047715482	705933422	2.2746e+10	1.03677e+08	6.74541e+07	4.68482e+07	1.88675e+07	1.11748e+07	6.73927e+07	3.82275e+08	1180653325	1680719123	639413870	209543104	141186692	4.54921e+09	3.32033e+08	1.80344e+08	8.89112e+07	3.60073e+07	2.05372e+07	6.26616e+07	5.9968e+08	1674419569	2732761568	1347292166	6.57333e+08	4.82415e+08	8.21439e+09	186353298	1.56927e+08	1.4533e+08	5.833e+07	3.53368e+07	2.74302e+08	1311696771	4228845970
Africa	EXTERNAL	Ghana	7.92493e+08	6.04334e+08	6.54628e+08	6.56766e+08	1.00425e+09	1.62278e+09	3.28601e+09	9.35217e+09	1.38301e+10	6.37581e+09	1.83169e+09	1.03977e+09	4.10508e+10	1.58499e+08	1.20867e+08	1.30926e+08	1.31353e+08	2.0085e+08	3.24556e+08	6.57202e+08	1.87043e+09	2.76603e+09	1.27516e+09	3.66337e+08	2.07954e+08	8.21017e+09	3.73122e+08	2.83205e+08	2.80732e+08	2.73084e+08	3.45812e+08	5.32414e+08	9.90379e+08	2.61753e+09	4.40705e+09	2.46094e+09	6.86778e+08	4.97579e+08	1.37486e+10	4.19371e+08	3.2113e+08	3.73896e+08	3.83683e+08	6.58437e+08	1.09037e+09	2.29563e+09	6.73464e+09
Africa	INTERNAL	Ghana	2.56385e+09	2.0023e+09	2.56211e+09	2.76549e+09	4.33239e+09	7.16266e+09	9.2645e+09	11811250873	17925263786	13336196457	6.24542e+09	3.6583e+09	8.36297e+10	5.1277e+08	4.0046e+08	5.12422e+08	5.53097e+08	8.66478e+08	1.43253e+09	1.8529e+09	2.36225e+09	3.58505e+09	2.66724e+09	1.24908e+09	7.31661e+08	1.67259e+10	1.52762e+09	1.06905e+09	1.1034e+09	1.14983e+09	1.62698e+09	2.79529e+09	3.17694e+09	3.38647e+09	6.16049e+09	5.1335e+09	2.75818e+09	2.07017e+09	3.19579e+10	1.03622e+09	9.3325e+08	1.45871e+09	1.61565e+09	2.70541e+09	4.36737e+09	6.08755e+09	8424777233
Africa	TOTAL	Ghana	3.35634e+09	2.60664e+09	3.21674e+09	3.42225e+09	5.33664e+09	8.78544e+09	1.25505e+10	2.11634e+10	3.17554e+10	1.9712e+10	8.0771e+09	4.69807e+09	1.24681e+11	6.71268e+08	5.21327e+08	6.43348e+08	6.8445e+08	1.06733e+09	1.75709e+09	2.5101e+09	4.23268e+09	6.35108e+09	3.9424e+09	1.61542e+09	9.39615e+08	2.49361e+10	1.90075e+09	1.35226e+09	1.38413e+09	1.42292e+09	1.97279e+09	3.3277e+09	4.16732e+09	6.004e+09	1.05675e+10	7.59444e+09	3.44496e+09	2.56775e+09	4.57065e+10	1.45559e+09	1.25438e+09	1.83261e+09	1.99933e+09	3.36385e+09	5.45774e+09	8.38318e+09	1.51594e+10
Africa	EXTERNAL	Guinea	43874050	34965106	33942855	28542160	26566598	26726205	62377853	197526660	322263040	273120630	109499470	49811920	1209216547	8774811	6993022	6788573	5708430	5313320	5.34524e+06	12475571	39505303	64452600	54624160	21899895	9962382	2.41843e+08	31557646	24450664	22892259	18328613	15694464	1.33978e+07	16652861	56977383	139187880	124239100	47682649	36575058	5.47636e+08	12316408	10514434	11050601	10213532	10872136	13328385	45724990	140549310
Africa	INTERNAL	Guinea	3.03972e+09	2.16593e+09	1.97921e+09	1.80475e+09	3.2706e+09	1.05393e+10	30301675548	51985685558	55535695684	36471303390	14270136161	4567482003	2.15931e+11	6.07944e+08	4.33186e+08	3.95841e+08	3.6095e+08	6.54121e+08	2.10786e+09	6.06034e+09	10397137315	11107139733	7294260809	2854027485	913496523	4.31863e+10	2.45437e+09	1.69917e+09	1.44522e+09	1.14798e+09	1.38462e+09	3.77225e+09	1.34973e+10	2.89565e+10	35174001154	22582346901	7.69592e+09	3.28231e+09	1.23092e+11	5.85347e+08	4.66758e+08	5.33989e+08	6.56764e+08	1.88598e+09	6.76706e+09	16804413622	23029143460
Africa	TOTAL	Guinea	3.08359e+09	2.20089e+09	2.01315e+09	1.83329e+09	3.29717e+09	1.0566e+10	30364053401	52183212218	55857958724	36744424020	14379635631	4617293923	2.17141e+11	6.16719e+08	4.40179e+08	4.0263e+08	3.66658e+08	6.59434e+08	2.11321e+09	6.07281e+09	10436642618	11171592333	7348884969	2875927380	923458905	4.34281e+10	2.48593e+09	1.72362e+09	1.46811e+09	1.16631e+09	1.40032e+09	3.78565e+09	1.35139e+10	2.90135e+10	35313189034	22706586001	7.7436e+09	3.31888e+09	1.2364e+11	5.97664e+08	4.77272e+08	5.45039e+08	6.66977e+08	1.89685e+09	6.78039e+09	16850138612	23169692770
Africa	EXTERNAL	Guinea-Bissau	248161410	168032253	1.40227e+08	97500135	1.06698e+08	6.0378e+08	2410255623	4869894210	5592274000	3534714910	1124134140	343662440	1.92393e+10	49632290	3.36065e+07	2.80454e+07	1.95e+07	2.13395e+07	1.20756e+08	482051091	973978908	1118454820	706943093	224826930	68732496	3.84787e+09	213213400	144341279	1.17537e+08	7.61024e+07	5.18884e+07	1.1661e+08	1040587480	2634303143	3530848860	2064192020	586946440	288716311	1.08653e+10	34948030	2.3691e+07	2.26898e+07	2.13977e+07	5.48093e+07	4.8717e+08	1369667843	2235590650
Africa	INTERNAL	Guinea-Bissau	339675024	2.28574e+08	1.84125e+08	1.22649e+08	6.93524e+07	3.17834e+08	2856291848	8115932840	8317813200	3970741100	992020420	463490770	2.59785e+10	6.7935e+07	4.57149e+07	3.6825e+07	2.45297e+07	1.38705e+07	6.35668e+07	571258472	1623186554	1663562610	794148372	198404092	92698126	5.1957e+09	2.87804e+08	1.90634e+08	1.51859e+08	8.6925e+07	2.44438e+07	5.69965e+07	705308763	3756323789	4581271130	1934431180	563982219	391325369	1.27313e+10	5.18712e+07	3.79399e+07	3.22664e+07	3.57237e+07	4.49086e+07	2.60837e+08	2150983548	4359609290
Africa	TOTAL	Guinea-Bissau	587836434	3.96607e+08	3.24352e+08	2.20149e+08	1.7605e+08	9.21614e+08	5266547471	12985827050	13910087200	7505456010	2116154560	807153210	4.52178e+10	1.17567e+08	7.93213e+07	6.48704e+07	4.40298e+07	3.521e+07	1.84323e+08	1053309563	2597165462	2782017430	1501091465	423231022	161430622	9.04357e+09	5.01017e+08	3.34976e+08	2.69396e+08	1.63027e+08	7.63322e+07	1.73607e+08	1745896243	6390626932	8112119990	3998623200	1150928659	680041680	2.35966e+10	8.68192e+07	6.16309e+07	5.49562e+07	5.71214e+07	9.9718e+07	7.48008e+08	3520651391	6595199940
Africa	EXTERNAL	Kenya	3.04821e+09	2.34975e+09	3.8491e+09	9.17845e+09	1.46266e+10	1.06605e+10	1.03859e+10	1.08135e+10	1.17955e+10	1.14438e+10	7.46384e+09	4.76933e+09	1.00385e+11	6.09642e+08	4.6995e+08	7.69821e+08	1.83569e+09	2.92532e+09	2.13209e+09	2.07718e+09	2.16271e+09	2.35911e+09	2.28876e+09	1.49277e+09	9.53865e+08	2.00769e+10	9.09084e+08	6.40761e+08	7.92749e+08	2.33305e+09	5.39465e+09	4.81929e+09	6.54478e+09	6.98075e+09	6.95479e+09	5.36385e+09	2.78381e+09	1.39282e+09	4.49104e+10	2.13912e+09	1.70899e+09	3.05636e+09	6.84539e+09	9.23197e+09	5.84117e+09	3.84114e+09	3.83279e+09
Africa	INTERNAL	Kenya	1.00526e+10	6.68423e+09	8.36581e+09	1.78376e+10	2.34993e+10	1.37646e+10	1.28516e+10	1.44255e+10	1.16877e+10	1.00117e+10	1.62503e+10	1.58223e+10	1.61253e+11	2.01052e+09	1.33685e+09	1.67316e+09	3.56753e+09	4.69985e+09	2.75292e+09	2.57032e+09	2.88511e+09	2.33754e+09	2.00233e+09	3.25006e+09	3.16446e+09	3.22507e+10	2.07826e+09	1.37142e+09	1.66524e+09	3.28782e+09	4.99973e+09	3.90458e+09	4.42464e+09	5.7543e+09	3.12342e+09	2.55985e+09	3.8644e+09	3.10573e+09	4.01394e+10	7.97436e+09	5.31281e+09	6.70057e+09	1.45498e+10	1.84995e+10	9.86002e+09	8.42695e+09	8.67125e+09
Africa	TOTAL	Kenya	1.31008e+10	9.03398e+09	1.22149e+10	2.70161e+10	3.81259e+10	2.44251e+10	2.32375e+10	2.52391e+10	2.34832e+10	2.14555e+10	2.37141e+10	2.05916e+10	2.61638e+11	2.62016e+09	1.8068e+09	2.44298e+09	5.40322e+09	7.62517e+09	4.88501e+09	4.6475e+09	5.04782e+09	4.69664e+09	4.29109e+09	4.74283e+09	4.11833e+09	5.23276e+10	2.98734e+09	2.01218e+09	2.45799e+09	5.62087e+09	1.03944e+10	8.72387e+09	1.09694e+10	1.27351e+10	1.00782e+10	7.9237e+09	6.64821e+09	4.49855e+09	8.50498e+10	1.01135e+10	7.0218e+09	9.75693e+09	2.13952e+10	2.77315e+10	1.57012e+10	1.22681e+10	1.2504e+10
Africa	EXTERNAL	Lesotho	197184660	183809310	182860800	134055001	75040811	47211253	34803920	36774872	47548126	79890560	162450990	193257630	1374887933	39436945	36761865	36572168	26811006	15008165	9.44225e+06	6.96078e+06	7.35498e+06	9509626	15978106	32490204	38651524	2.74978e+08	3.16425e+06	6.05437e+06	9.81294e+06	1.01058e+07	8.01602e+06	4.54878e+06	1.99409e+06	313363	88574.3	830208	675599	1.27545e+06	4.68795e+07	194020380	177754970	173047840	123949126	67024827	42662457	32809826	36461511
Africa	INTERNAL	Lesotho	1418417504	1482703736	1336307163	775081616	4.0755e+08	2.72553e+08	2.12368e+08	2.52001e+08	371849722	669371026	1093171307	1322902928	9.61428e+09	2.83683e+08	296540793	2.67262e+08	1.55016e+08	8.15101e+07	5.45107e+07	4.24736e+07	5.04002e+07	7.43699e+07	1.33874e+08	2.18634e+08	2.64581e+08	1.92286e+09	2.62259e+08	3.2723e+08	3.5518e+08	1.8765e+08	1.27488e+08	8.73484e+07	6.67609e+07	5.27654e+07	4.30803e+07	8.85779e+07	1.14913e+08	1.68511e+08	1.88176e+09	1156158496	1155473726	981127414	587431682	2.80062e+08	1.85205e+08	1.45607e+08	1.99236e+08
Africa	TOTAL	Lesotho	1615602164	1666513046	1519167963	909136617	4.82591e+08	3.19765e+08	2.47172e+08	2.88776e+08	419397848	749261586	1255622297	1516160558	1.09892e+10	3.2312e+08	333302658	3.03834e+08	1.81827e+08	9.65182e+07	6.39529e+07	4.94344e+07	5.77552e+07	8.38796e+07	1.49852e+08	2.51125e+08	3.03232e+08	2.19783e+09	2.65423e+08	3.33284e+08	3.64993e+08	1.97756e+08	1.35504e+08	9.18972e+07	6.8755e+07	5.30787e+07	4.31689e+07	8.94081e+07	1.15588e+08	1.69787e+08	1.92864e+09	1350178876	1333228696	1154175254	711380808	3.47087e+08	2.27867e+08	1.78417e+08	2.35697e+08
Africa	EXTERNAL	Liberia	5.99745e+08	4.56706e+08	6.27353e+08	8.29671e+08	1930862053	3730770007	4790665676	5757821450	7683398660	6470287110	3291225260	1174612418	3.73431e+10	1.19949e+08	9.13413e+07	1.25471e+08	1.65934e+08	3.86172e+08	746154326	958133106	1151564251	1536680015	1294057597	658245050	234922443	7.46862e+09	3.94604e+08	2.67106e+08	2.82518e+08	3.60762e+08	8.00084e+08	1.56965e+09	2.16522e+09	3.04182e+09	4.55401e+09	4064596366	1.81778e+09	6.60563e+08	1.99787e+10	2.05141e+08	1.896e+08	3.44835e+08	4.68909e+08	1130777857	2161125303	2625444946	2715996700
Africa	INTERNAL	Liberia	2862298043	2.58907e+09	3.97976e+09	5.13695e+09	8683616589	14330453420	15048865930	15908318970	22155412280	18282995250	9893312490	4877517106	1.23749e+11	5.7246e+08	5.17814e+08	7.95952e+08	1.02739e+09	1736723467	2866090681	3009773652	3181664139	4431082660	3656599000	1978662734	975503583	2.47497e+10	1.71709e+09	1.32386e+09	1.89006e+09	2.7756e+09	4.37917e+09	7.13008e+09	7.24664e+09	7753161911	1.23073e+10	1.15489e+10	6.32395e+09	3.03061e+09	6.74264e+10	1145206545	1.26521e+09	2.0897e+09	2.36136e+09	4304443093	7200369660	7802226110	8155157760
Africa	TOTAL	Liberia	3.46204e+09	3.04578e+09	4.60711e+09	5.96663e+09	10614478642	18061223427	19839531606	21666140420	29838810940	24753282360	13184537750	6052129524	1.61092e+11	6.92409e+08	6.09155e+08	9.21423e+08	1.19333e+09	2.1229e+09	3612245007	3967906758	4333228390	5967762675	4950656597	2636907784	1210426026	3.22183e+10	2.1117e+09	1.59096e+09	2.17258e+09	3.13636e+09	5.17926e+09	8.69973e+09	9.41186e+09	1.0795e+10	1.68613e+10	1.56135e+10	8.14173e+09	3.69118e+09	8.74051e+10	1.35035e+09	1.45481e+09	2.43454e+09	2.83027e+09	5435220950	9361494963	10427671056	10871154460
Africa	INTERNAL/TOTAL	Libya	5.0063e+08	5.07864e+08	5.18069e+08	3.53006e+08	2.53131e+08	1.40455e+08	8.06423e+07	5.41118e+07	7.8134e+07	1.6917e+08	2.19593e+08	3.70446e+08	3.24525e+09	1.00126e+08	1.01573e+08	1.03614e+08	7.06012e+07	5.06262e+07	2.80911e+07	1.61285e+07	1.08224e+07	1.56268e+07	3.3834e+07	4.39186e+07	7.40892e+07	6.4905e+08	7.65199e+07	8.36097e+07	6.71263e+07	4.05556e+07	2.69995e+07	1.33458e+07	1.08774e+07	1.08221e+07	1.18074e+07	1.39808e+07	2.49176e+07	4.89421e+07	4.29504e+08	4.2411e+08	4.24254e+08	4.50943e+08	3.1245e+08	2.26131e+08	1.2711e+08	6.97649e+07	4.32897e+07
Africa	INTERNAL/TOTAL	Madagascar	100974310893	107311661040	83966875300	32072971270	16427661062	10872005601	1.03795e+10	9.02094e+09	6.50395e+09	6.53733e+09	1.10672e+10	38756995157	4.33891e+11	20194862536	21462332524	16793375767	6.4146e+09	3.28553e+09	2.1744e+09	2.0759e+09	1.80419e+09	1.30079e+09	1.30747e+09	2.21344e+09	7.7514e+09	8.67783e+10	2.2725e+10	2.71196e+10	2.70563e+10	1.22234e+10	8.30204e+09	6.4703e+09	5.85879e+09	5.10169e+09	3.62163e+09	2.93549e+09	2.83684e+09	8.39579e+09	1.32647e+11	78249327944	80192033976	56910587040	19849584205	8125625174	4.4017e+09	4.52069e+09	3.91925e+09
Africa	EXTERNAL	Malawi	8193147205	7593938396	9264154604	7135638024	2439572840	8.78211e+08	6.28208e+08	4.90116e+08	3.6905e+08	673698789	2211641329	5715731167	4.55931e+10	1638630032	1518787800	1852830731	1427128040	4.87915e+08	1.75642e+08	1.25642e+08	9.80232e+07	7.381e+07	1.3474e+08	4.42328e+08	1143146142	9.11862e+09	3252822232	3253563452	4759916857	3.74374e+09	1.22082e+09	5.67853e+08	4.39533e+08	3.42968e+08	2.50988e+08	2.06411e+08	4.81178e+08	1.46903e+09	1.99888e+10	4940324625	4340375327	4504237526	3391900519	1218748491	3.10358e+08	1.88675e+08	1.47148e+08
Africa	INTERNAL	Malawi	17977785376	18592659702	17944204608	9517204698	2.9415e+09	1.41865e+09	1.08476e+09	7.83695e+08	5.41249e+08	8.41064e+08	2.95668e+09	1.00976e+10	8.46971e+10	3595557340	3718531915	3588840730	1903440970	5.883e+08	2.8373e+08	2.16952e+08	1.56739e+08	1.0825e+08	1.68213e+08	5.91335e+08	2.01952e+09	1.69394e+10	5587685409	5.77341e+09	7211064187	3.77969e+09	1.43281e+09	9.03969e+08	6.98611e+08	4.98299e+08	3.10125e+08	1.96935e+08	3.80911e+08	2.42743e+09	2.92009e+10	12390100624	12819245090	10733139656	5737515874	1.50869e+09	5.14684e+08	3.86151e+08	2.85396e+08
Africa	TOTAL	Malawi	26170932581	26186598098	27208359212	16652842722	5.38107e+09	2.29686e+09	1.71297e+09	1.27381e+09	9.10299e+08	1.51476e+09	5.16832e+09	1.58133e+10	1.3029e+11	5234187372	5237319715	5441671461	3330569010	1.07621e+09	4.59373e+08	3.42594e+08	2.54762e+08	1.8206e+08	3.02953e+08	1.03366e+09	3.16267e+09	2.6058e+10	8840507641	9.02698e+09	11970981044	7.52343e+09	2.65363e+09	1.47182e+09	1.13814e+09	8.41267e+08	5.61113e+08	4.03346e+08	8.62089e+08	3.89645e+09	4.91898e+10	17330425249	17159620417	15237377182	9129416393	2.72744e+09	8.25042e+08	5.74825e+08	4.32544e+08
Africa	EXTERNAL	Mali	1.64727e+09	1.16435e+09	1.0034e+09	7.73226e+08	1.01592e+09	3.0939e+09	1.00836e+10	2.00834e+10	2.41738e+10	1.59423e+10	6.07278e+09	2.36618e+09	8.74203e+10	3.29455e+08	2.32869e+08	2.00681e+08	1.54645e+08	2.03185e+08	6.1878e+08	2.01672e+09	4.01669e+09	4.83477e+09	3.18847e+09	1.21456e+09	4.73236e+08	1.74841e+10	1.15728e+09	7.91211e+08	6.43893e+08	4.47672e+08	3.95846e+08	8.31235e+08	3.38974e+09	8.79994e+09	1.22352e+10	8.15291e+09	2.97392e+09	1.54787e+09	4.13668e+10	4.89993e+08	3.73136e+08	3.5951e+08	3.25554e+08	6.20078e+08	2.26267e+09	6.69388e+09	1.12835e+10
Africa	INTERNAL	Mali	1.48634e+09	9.36127e+08	6.52529e+08	3.26917e+08	2.32033e+08	6.20087e+08	5.12217e+09	1.84481e+10	2.0751e+10	7.75531e+09	2.83429e+09	2.04088e+09	6.12058e+10	2.97268e+08	1.87225e+08	1.30506e+08	6.53834e+07	4.64067e+07	1.24017e+08	1.02443e+09	3.68961e+09	4.15021e+09	1.55106e+09	5.66858e+08	4.08175e+08	1.22412e+10	6.90701e+08	3.90375e+08	2.23044e+08	7.79383e+07	3.95532e+07	1.20682e+08	8.32783e+08	4.0754e+09	6.18245e+09	2.55399e+09	1.43046e+09	1.03809e+09	1.76555e+10	7.9564e+08	5.45752e+08	4.29485e+08	2.48979e+08	1.9248e+08	4.99406e+08	4.28938e+09	1.43727e+10
Africa	TOTAL	Mali	3.13361e+09	2.10047e+09	1.65593e+09	1.10014e+09	1.24796e+09	3.71399e+09	1.52058e+10	3.85315e+10	4.49249e+10	2.36976e+10	8.90707e+09	4.40706e+09	1.48626e+11	6.26723e+08	4.20095e+08	3.31187e+08	2.20029e+08	2.49591e+08	7.42798e+08	3.04116e+09	7.7063e+09	8.98498e+09	4.73953e+09	1.78141e+09	8.81411e+08	2.97252e+10	1.84798e+09	1.18159e+09	8.66937e+08	5.2561e+08	4.35399e+08	9.51917e+08	4.22252e+09	1.28753e+10	1.84177e+10	1.07069e+10	4.40438e+09	2.58595e+09	5.90222e+10	1.28563e+09	9.18888e+08	7.88995e+08	5.74533e+08	8.12558e+08	2.76207e+09	1.09833e+10	2.56562e+10
Africa	EXTERNAL	Mauritania	1.37762e+09	8.61721e+08	6.03302e+08	3.06761e+08	3.08503e+08	1.74797e+09	7.68734e+09	1.88975e+10	2.04557e+10	8.12093e+09	2.85505e+09	1.9191e+09	6.51415e+10	2.75524e+08	1.72344e+08	1.2066e+08	6.13522e+07	6.17006e+07	3.49594e+08	1.53747e+09	3.7795e+09	4.09114e+09	1.62419e+09	5.7101e+08	3.83821e+08	1.30283e+10	8.38032e+08	5.10876e+08	3.36648e+08	1.57568e+08	9.47536e+07	4.10547e+08	2.67742e+09	6.76965e+09	8.68674e+09	3.63364e+09	1.65996e+09	1.20793e+09	2.69838e+10	5.39589e+08	3.50845e+08	2.66654e+08	1.49193e+08	2.13749e+08	1.33742e+09	5.00992e+09	1.21279e+10
Africa	INTERNAL	Mauritania	1.19991e+08	5.69088e+07	4.55466e+07	3.03262e+07	3.363e+07	5.43713e+07	2.07231e+08	1.45075e+09	1.44099e+09	6.92741e+08	3.61104e+08	2.20366e+08	4.71395e+09	2.39981e+07	1.13818e+07	9.10933e+06	6.06523e+06	6.72599e+06	1.08743e+07	4.14462e+07	2.9015e+08	2.88197e+08	1.38548e+08	7.22208e+07	4.40731e+07	9.4279e+08	1.93071e+07	1.77015e+07	1.96181e+07	1.89605e+07	1.99251e+07	2.00815e+07	3.33256e+07	8.27031e+07	1.08855e+08	5.57503e+07	2.15945e+07	2.13291e+07	4.39152e+08	1.00684e+08	3.92073e+07	2.59286e+07	1.13656e+07	1.37049e+07	3.42898e+07	1.73905e+08	1.36805e+09
Africa	TOTAL	Mauritania	1.49761e+09	9.1863e+08	6.48849e+08	3.37087e+08	3.42133e+08	1.80234e+09	7.89457e+09	2.03483e+10	2.18967e+10	8.81367e+09	3.21615e+09	2.13947e+09	6.98554e+10	2.99522e+08	1.83726e+08	1.2977e+08	6.74175e+07	6.84266e+07	3.60468e+08	1.57891e+09	4.06965e+09	4.37933e+09	1.76273e+09	6.4323e+08	4.27894e+08	1.39711e+10	8.57339e+08	5.28577e+08	3.56266e+08	1.76528e+08	1.14679e+08	4.30628e+08	2.71074e+09	6.85235e+09	8.7956e+09	3.68939e+09	1.68155e+09	1.22926e+09	2.74229e+10	6.40273e+08	3.90053e+08	2.92583e+08	1.60559e+08	2.27454e+08	1.37171e+09	5.18382e+09	1.34959e+10
Africa	INTERNAL/TOTAL	Mayotte	33335500	32797050	28306060	12947730	5197760	3239414	3192638	2141090	1627949	1699570	2507307	9475700	136467768	6667100	6559400	5661220	2589546	1039553	647882	638527	428218	325590	339914	501460	1895141	27293551	6294360	9361960	9707230	4038060	2909816	2272420	1880375	1496562	864037	827803	946566	1595340	42194529	27041150	23435080	18598880	8909670	2287947	966988	1312260	644528
Africa	EXTERNAL	Morocco	8.74918e+06	1.06984e+07	1.43791e+07	9.16741e+06	8.06891e+06	6.16076e+06	4.40507e+06	3.44377e+06	3.31077e+06	5.57438e+06	8.8474e+06	8.93861e+06	9.17437e+07	1.74984e+06	2.13967e+06	2.87582e+06	1.83348e+06	1.61378e+06	1.23215e+06	881014	688754	662154	1.11488e+06	1.76948e+06	1.78772e+06	1.83487e+07	1.34306e+06	1.33395e+06	1.97641e+06	1.85876e+06	1.97184e+06	1.41669e+06	944228	715743	697251	685582	730682	1.17886e+06	1.48531e+07	7.40612e+06	9.36441e+06	1.24027e+07	7.30865e+06	6.09708e+06	4.74407e+06	3.46084e+06	2.72803e+06
Africa	INTERNAL	Morocco	5.47782e+09	5.85225e+09	6.78582e+09	5.2808e+09	4.61987e+09	2.98004e+09	2.01301e+09	1.57952e+09	1.57084e+09	2.35371e+09	4.15579e+09	5.19733e+09	4.78668e+10	1.09556e+09	1.17045e+09	1.35716e+09	1.05616e+09	9.23973e+08	5.96008e+08	4.02601e+08	3.15903e+08	3.14167e+08	4.70741e+08	8.31158e+08	1.03947e+09	9.57336e+09	8.86712e+08	9.2154e+08	1.35796e+09	1.49072e+09	1.39018e+09	1.05751e+09	8.04866e+08	5.97021e+08	5.03807e+08	5.43865e+08	5.53635e+08	7.51133e+08	1.0859e+10	4.59111e+09	4.93071e+09	5.42786e+09	3.79008e+09	3.22968e+09	1.92252e+09	1.20814e+09	9.82494e+08
Africa	TOTAL	Morocco	5.48657e+09	5.86295e+09	6.8002e+09	5.28996e+09	4.62793e+09	2.9862e+09	2.01741e+09	1.58296e+09	1.57415e+09	2.35928e+09	4.16464e+09	5.20627e+09	4.79585e+10	1.09731e+09	1.17259e+09	1.36004e+09	1.05799e+09	9.25587e+08	5.9724e+08	4.03482e+08	3.16592e+08	3.14829e+08	4.71856e+08	8.32927e+08	1.04125e+09	9.5917e+09	8.88055e+08	9.22874e+08	1.35994e+09	1.49257e+09	1.39215e+09	1.05893e+09	8.0581e+08	5.97737e+08	5.04504e+08	5.44551e+08	5.54366e+08	7.52312e+08	1.08738e+10	4.59851e+09	4.94007e+09	5.44026e+09	3.79739e+09	3.23578e+09	1.92727e+09	1.2116e+09	9.85222e+08
Africa	EXTERNAL	Mozambique	8.67074e+10	1.05556e+11	1.00647e+11	4.9727e+10	2.15307e+10	1.46641e+10	1.20329e+10	9.39702e+09	7.27108e+09	7.31064e+09	1.30608e+10	4.11773e+10	4.69081e+11	1.73415e+10	2.11112e+10	2.01293e+10	9.94539e+09	4.30614e+09	2.93282e+09	2.40657e+09	1.8794e+09	1.45422e+09	1.46213e+09	2.61215e+09	8.23546e+09	9.38163e+10	2.01114e+10	2.46622e+10	2.69433e+10	1.68136e+10	1.0539e+10	7.74146e+09	6.07244e+09	4.54553e+09	3.29191e+09	2.90465e+09	3.84889e+09	9.95026e+09	1.37425e+11	6.65959e+10	8.08939e+10	7.37033e+10	3.29134e+10	1.09917e+10	6.92262e+09	5.96044e+09	4.85149e+09
Africa	INTERNAL	Mozambique	40501635282	50622338964	45069774771	19938726901	9592473339	6.68481e+09	5.27692e+09	3.9175e+09	2.8615e+09	2.53549e+09	3.96856e+09	1.56201e+10	2.0659e+11	8.10033e+09	1.01245e+10	9.01396e+09	3.98775e+09	1.91849e+09	1.33696e+09	1.05538e+09	7.83501e+08	5.72299e+08	5.07099e+08	7.93712e+08	3.12403e+09	4.1318e+10	7.43581e+09	1.03484e+10	1.25417e+10	7.15554e+09	5.30162e+09	3.81412e+09	2.8498e+09	1.96467e+09	1.1025e+09	6.76446e+08	8.08913e+08	3.00488e+09	5.70043e+10	33065830102	40273958781	32528118555	12783189630	4290858044	2.87069e+09	2.42712e+09	1.95283e+09
Africa	TOTAL	Mozambique	1.27209e+11	1.56178e+11	1.45716e+11	6.96657e+10	3.11232e+10	2.13489e+10	1.73098e+10	1.33145e+10	1.01326e+10	9.84613e+09	1.70293e+10	5.67974e+10	6.75671e+11	2.54418e+10	3.12357e+10	2.91433e+10	1.39331e+10	6.22464e+09	4.26978e+09	3.46196e+09	2.66291e+09	2.02652e+09	1.96923e+09	3.40586e+09	1.13595e+10	1.35134e+11	2.75472e+10	3.50106e+10	3.94849e+10	2.39691e+10	1.58406e+10	1.15556e+10	8.92223e+09	6.5102e+09	4.39441e+09	3.5811e+09	4.6578e+09	1.29551e+10	1.94429e+11	9.96618e+10	1.21168e+11	1.06231e+11	4.56966e+10	1.52826e+10	9.79331e+09	8.38756e+09	6.80432e+09
Africa	EXTERNAL	Namibia	3.27452e+10	4.38875e+10	4.68232e+10	2.54612e+10	1.1007e+10	7.8807e+09	6.38465e+09	5.19773e+09	4.46443e+09	4.81858e+09	7.66511e+09	1.67319e+10	2.13067e+11	6.54904e+09	8.77751e+09	9.36464e+09	5.09225e+09	2.20139e+09	1.57614e+09	1.27693e+09	1.03955e+09	8.92886e+08	9.63716e+08	1.53302e+09	3.34638e+09	4.26134e+10	6.13478e+09	9.39254e+09	1.07357e+10	6.829e+09	4.44898e+09	3.30193e+09	2.57369e+09	1.88302e+09	1.32573e+09	1.20823e+09	1.60196e+09	2.96288e+09	5.23984e+10	2.66104e+10	3.4495e+10	3.60875e+10	1.86322e+10	6.55798e+09	4.57878e+09	3.81095e+09	3.31471e+09
Africa	INTERNAL	Namibia	8.45031e+09	1.29548e+10	1.18342e+10	5.59667e+09	3.04063e+09	1.95659e+09	1.36067e+09	8.1908e+08	4.0299e+08	2.46988e+08	4.91146e+08	2.42209e+09	4.95761e+10	1.69006e+09	2.59095e+09	2.36684e+09	1.11933e+09	6.08126e+08	3.91318e+08	2.72134e+08	1.63816e+08	8.0598e+07	4.93975e+07	9.82293e+07	4.84418e+08	9.91522e+09	2.24941e+08	7.30786e+08	9.24275e+08	8.25989e+08	5.04506e+08	2.23788e+08	6.09624e+07	2.55601e+07	2.1059e+07	2.45093e+07	4.40586e+07	1.00281e+08	3.71071e+09	8.22537e+09	1.2224e+10	1.09099e+10	4.77068e+09	2.53613e+09	1.7328e+09	1.29971e+09	7.9352e+08
Africa	TOTAL	Namibia	4.11955e+10	5.68423e+10	5.86574e+10	3.10579e+10	1.40476e+10	9.8373e+09	7.74532e+09	6.01681e+09	4.86742e+09	5.06557e+09	8.15625e+09	1.9154e+10	2.62643e+11	8.2391e+09	1.13685e+10	1.17315e+10	6.21158e+09	2.80952e+09	1.96746e+09	1.54906e+09	1.20336e+09	9.73484e+08	1.01311e+09	1.63125e+09	3.83079e+09	5.25287e+10	6.35972e+09	1.01233e+10	1.166e+10	7.65499e+09	4.95349e+09	3.52571e+09	2.63466e+09	1.90858e+09	1.34678e+09	1.23274e+09	1.64602e+09	3.06316e+09	5.61092e+10	3.48358e+10	4.6719e+10	4.69974e+10	2.34029e+10	9.09411e+09	6.31158e+09	5.11066e+09	4.10823e+09
Africa	EXTERNAL	Niger	9.2121e+09	6.06992e+09	4.78711e+09	3.53382e+09	5.93098e+09	1.19151e+10	4.38938e+10	1.17325e+11	1.07897e+11	5.47812e+10	2.24791e+10	1.27008e+10	4.00526e+11	1.84242e+09	1.21398e+09	9.57423e+08	7.06763e+08	1.1862e+09	2.38302e+09	8.77875e+09	2.34651e+10	2.15794e+10	1.09562e+10	4.49582e+09	2.54017e+09	8.01052e+10	6.01778e+09	3.85188e+09	2.73957e+09	1.60521e+09	1.77518e+09	3.43512e+09	1.02332e+10	4.07568e+10	4.18834e+10	2.41771e+10	1.21352e+10	8.35777e+09	1.56968e+11	3.19431e+09	2.21804e+09	2.04755e+09	1.92861e+09	4.15581e+09	8.47999e+09	3.36606e+10	7.65684e+10
Africa	INTERNAL	Niger	2.90923e+08	1.2554e+08	6.84623e+07	4.68937e+07	6.39499e+07	1.09497e+08	5.82875e+08	3.91279e+09	3.28253e+09	1.29776e+09	8.0289e+08	5.20679e+08	1.11048e+10	5.81846e+07	2.5108e+07	1.36925e+07	9.37874e+06	1.279e+07	2.18993e+07	1.16575e+08	7.82558e+08	6.56507e+08	2.59552e+08	1.60578e+08	1.04136e+08	2.22096e+09	1.92544e+07	1.31868e+07	1.37008e+07	1.32343e+07	1.57124e+07	2.53675e+07	6.45358e+07	2.40659e+08	3.09047e+08	1.52426e+08	5.75039e+07	3.19784e+07	9.56606e+08	2.71669e+08	1.12353e+08	5.47615e+07	3.36594e+07	4.82374e+07	8.4129e+07	5.18339e+08	3.67213e+09
Africa	TOTAL	Niger	9.50302e+09	6.19546e+09	4.85558e+09	3.58071e+09	5.99493e+09	1.20246e+10	4.44766e+10	1.21238e+11	1.11179e+11	5.60789e+10	2.3282e+10	1.32215e+10	4.11631e+11	1.9006e+09	1.23909e+09	9.71116e+08	7.16142e+08	1.19899e+09	2.40492e+09	8.89533e+09	2.42476e+10	2.22359e+10	1.12158e+10	4.6564e+09	2.6443e+09	8.23261e+10	6.03704e+09	3.86506e+09	2.75327e+09	1.61844e+09	1.79089e+09	3.46048e+09	1.02977e+10	4.09975e+10	4.21924e+10	2.43296e+10	1.21927e+10	8.38975e+09	1.57925e+11	3.46598e+09	2.3304e+09	2.10231e+09	1.96227e+09	4.20405e+09	8.56412e+09	3.41789e+10	8.02406e+10
Africa	EXTERNAL	Nigeria	1.02427e+10	6.84443e+09	6.26884e+09	6.69817e+09	1.29907e+10	2.21678e+10	5.69079e+10	1.33612e+11	1.26481e+11	7.13632e+10	3.04114e+10	1.49944e+10	4.98982e+11	2.04854e+09	1.36889e+09	1.25377e+09	1.33963e+09	2.59814e+09	4.43357e+09	1.13816e+10	2.67224e+10	2.52961e+10	1.42726e+10	6.08229e+09	2.99889e+09	9.97964e+10	6.81435e+09	4.42157e+09	3.27323e+09	2.72909e+09	5.26223e+09	9.77272e+09	1.83323e+10	5.02416e+10	5.35744e+10	3.44295e+10	1.64619e+10	9.53898e+09	2.14852e+11	3.42834e+09	2.42286e+09	2.99562e+09	3.96908e+09	7.72848e+09	1.23951e+10	3.85756e+10	8.33703e+10
Africa	INTERNAL	Nigeria	8.87036e+09	6.57478e+09	8.09323e+09	1.13455e+10	2.32789e+10	4.02552e+10	6.11313e+10	91212284768	99958810127	67970006707	3.09718e+10	1.35972e+10	4.63259e+11	1.77407e+09	1.31496e+09	1.61865e+09	2.26909e+09	4.65577e+09	8.05104e+09	1.22263e+10	1.82425e+10	1.99918e+10	1.3594e+10	6.19435e+09	2.71945e+09	9.26519e+10	6.10334e+09	4.08817e+09	3.80195e+09	4.54578e+09	1.11816e+10	2.00069e+10	3.01496e+10	3.51573e+10	4.87982e+10	4.05548e+10	1.73767e+10	8.70651e+09	2.30471e+11	2.76702e+09	2.48661e+09	4.29128e+09	6.79969e+09	1.20973e+10	2.02483e+10	3.09816e+10	56054967202
Africa	TOTAL	Nigeria	1.9113e+10	1.34192e+10	1.43621e+10	1.80436e+10	3.62696e+10	6.2423e+10	1.18039e+11	2.24824e+11	2.26439e+11	1.39333e+11	6.13832e+10	2.85917e+10	9.62241e+11	3.82261e+09	2.68384e+09	2.87242e+09	3.60873e+09	7.25392e+09	1.24846e+10	2.36078e+10	4.49648e+10	4.52879e+10	2.78666e+10	1.22766e+10	5.71833e+09	1.92448e+11	1.29177e+10	8.50974e+09	7.07517e+09	7.27487e+09	1.64438e+10	2.97796e+10	4.8482e+10	8.53989e+10	1.02373e+11	7.49844e+10	3.38386e+10	1.82455e+10	4.45323e+11	6.19536e+09	4.90947e+09	7.2869e+09	1.07688e+10	1.98258e+10	3.26434e+10	6.95572e+10	1.39425e+11
Africa	INTERNAL	Congo	19891253560	16166044490	17311309970	16587452220	16130975340	10003831287	8435378888	8535929684	9798959330	14472797829	20139373160	22160750020	179634055778	3978251449	3233209519	3462262247	3317490826	3226195297	2000766498	1687075947	1.70719e+09	1.95979e+09	2.89456e+09	4027874861	4432150502	3.59268e+10	9860568540	7873445549	8765999093	8549324727	7.35474e+09	5.59196e+09	5.11229e+09	4.61766e+09	4.65795e+09	5.84488e+09	7.80686e+09	1.0093e+10	8.61287e+10	10030685594	8292599568	8545309899	8038127513	8776238593	4411873990	3323087205	3918272624
Africa	EXTERNAL	Rwanda	1436556340	1197289393	1428600996	1786467274	1450206247	476043408	256438068	261263589	406854419	876027892	1428808960	1649676919	12654233505	287311409	239457759	285720208	357293328	290041208	95208683	5.12876e+07	5.22527e+07	8.13709e+07	1.75205e+08	2.85762e+08	329935372	2.53085e+09	707101066	535969386	796663135	1066921611	656743803	2.06017e+08	1.31469e+08	1.04456e+08	9.92434e+07	2.85304e+08	740975489	912997947	6.24386e+09	729455763	661320200	631937765	719545764	793462808	270026222	124968897	156807286
Africa	INTERNAL	Rwanda	2.36078e+09	2.05033e+09	2.6014e+09	3.15786e+09	2.53999e+09	8.63032e+08	4.36483e+08	4.43489e+08	7.34439e+08	1.63778e+09	2.44851e+09	2.58221e+09	2.18563e+10	4.72157e+08	4.10066e+08	5.2028e+08	6.31573e+08	5.07997e+08	1.72606e+08	8.72966e+07	8.86978e+07	1.46888e+08	3.27555e+08	4.89702e+08	5.16442e+08	4.37126e+09	880845205	759627055	1080399702	1415571982	789711477	3.24494e+08	2.54357e+08	2.05199e+08	2.01027e+08	544931308	945228423	914551653	8.31594e+09	1.47994e+09	1.2907e+09	1.521e+09	1.74229e+09	1.75027e+09	5.38538e+08	1.82125e+08	2.3829e+08
Africa	TOTAL	Rwanda	3.79734e+09	3.24762e+09	4.03e+09	4.94433e+09	3.99019e+09	1.33908e+09	6.92921e+08	7.04752e+08	1.14129e+09	2.5138e+09	3.87732e+09	4.23189e+09	3.45105e+10	7.59468e+08	6.49524e+08	8.06001e+08	9.88866e+08	7.98038e+08	2.67815e+08	1.38584e+08	1.40951e+08	2.28259e+08	5.02761e+08	7.75464e+08	8.46377e+08	6.90211e+09	1587946271	1295596441	1877062837	2482493593	1446455280	5.30511e+08	3.85827e+08	3.09655e+08	3.0027e+08	8.30235e+08	1686203912	1827549600	1.45598e+10	2.2094e+09	1.95202e+09	2.15294e+09	2.46184e+09	2.54374e+09	8.08564e+08	3.07094e+08	3.95097e+08
Africa	INTERNAL/TOTAL	Sao Tome and Principe	64432070	47874820	52500970	49901680	55825200	28764690	16448327	13687613	20226340	50655240	76097020	82262470	558676440	12886410	9574963	10500204	9980337	11165026	5752942	3289663	2737524	4045274	10131052	15219401	16452500	111735296	21914440	18659990	23437530	18358180	15673059	9512782	7677496	5.58415e+06	4.92999e+06	9127174	23235020	28444990	1.86555e+08	42517610	29214830	29063440	31543500	40152160	19251920	8770830	8103457
Africa	EXTERNAL	Senegal	1.41883e+09	8.88825e+08	6.38132e+08	3.4418e+08	3.50777e+08	1.99753e+09	8.67801e+09	2.08039e+10	2.21445e+10	9.16067e+09	3.10032e+09	2.00217e+09	7.15279e+10	2.83765e+08	1.77765e+08	1.27626e+08	6.88361e+07	7.01554e+07	3.99507e+08	1.7356e+09	4.16078e+09	4.4289e+09	1.83213e+09	6.20064e+08	4.00435e+08	1.43056e+10	9.01669e+08	5.59794e+08	3.84368e+08	1.89982e+08	1.13316e+08	4.56758e+08	3.09401e+09	7.71102e+09	9.8274e+09	4.08236e+09	1.75018e+09	1.2829e+09	3.03537e+10	5.17157e+08	3.29031e+08	2.53764e+08	1.54198e+08	2.37461e+08	1.54078e+09	5.584e+09	1.30929e+10
Africa	INTERNAL	Senegal	8.00828e+08	4.88851e+08	3.17484e+08	1.14949e+08	3.06059e+07	1.56793e+08	1.64787e+09	8.16364e+09	1.229e+10	4.431e+09	1.56112e+09	1.12215e+09	3.11253e+10	1.60166e+08	9.77701e+07	6.34968e+07	2.29898e+07	6.12117e+06	3.13585e+07	3.29574e+08	1.63273e+09	2.45801e+09	8.862e+08	3.12224e+08	2.2443e+08	6.22507e+09	4.04313e+08	2.24877e+08	1.16323e+08	1.72271e+07	7.0774e+06	2.64714e+07	3.18681e+08	1.71526e+09	3.40874e+09	1.56962e+09	8.36397e+08	6.00742e+08	9.24573e+09	3.96515e+08	2.63974e+08	2.01161e+08	9.77218e+07	2.35285e+07	1.30321e+08	1.32919e+09	6.44838e+09
Africa	TOTAL	Senegal	2.21965e+09	1.37768e+09	9.55616e+08	4.59129e+08	3.81383e+08	2.15433e+09	1.03259e+10	2.89675e+10	3.44346e+10	1.35917e+10	4.66144e+09	3.12432e+09	1.02653e+11	4.43931e+08	2.75535e+08	1.91123e+08	9.18259e+07	7.62766e+07	4.30865e+08	2.06518e+09	5.7935e+09	6.88691e+09	2.71833e+09	9.32288e+08	6.24865e+08	2.05306e+10	1.30598e+09	7.8467e+08	5.00691e+08	2.07209e+08	1.20393e+08	4.83229e+08	3.41269e+09	9.42628e+09	1.32361e+10	5.65198e+09	2.58657e+09	1.88364e+09	3.95995e+10	9.13672e+08	5.93005e+08	4.54925e+08	2.5192e+08	2.6099e+08	1.6711e+09	6.91319e+09	1.95412e+10
Africa	INTERNAL/TOTAL	Seychelles	8166890	6015070	9290670	9979270	4231150	877408	757883	411820	245808	1178560	2645270	8500320	52300119	1633380	1203010	1858130	1995850	846229	175482	151577	82364.1	49161.6	235712	529054	1700060	1.046e+07	516108	214578	3419230	646734	227349	120884	88338.1	48384	18324.5	40411.7	72191.9	233267	5.6458e+06	7650780	5800490	5871440	9332540	4003800	756524	669545	363436
Africa	EXTERNAL	Sierra Leone	468036050	335564077	344253049	448170883	1180860250	2835529110	5301265320	7380106604	8126761100	5880353800	2814520040	820867580	35936287863	93607225	67112821	68850611	89634201	2.36172e+08	567105910	1060252980	1476021330	1625352180	1176070800	562904183	164173566	7.18726e+09	386717397	268644432	236387676	233631532	5.00455e+08	1.35155e+09	2702431360	4194375300	5457980200	4204181320	1646998300	541275530	2.17246e+10	81318658	6.69196e+07	1.07865e+08	2.14539e+08	680405800	1483974731	2598834220	3185731620
Africa	INTERNAL	Sierra Leone	1388995090	975519819	948588317	1159389691	3544432869	10514973320	19922775130	26193751004	26570442700	18291896000	8890991370	2680715010	121082470320	277799053	195103996	189717677	2.31878e+08	708886663	2102994485	3984555260	5238750190	5314088590	3658379310	1778198492	536143050	2.42165e+10	1132191487	784182806	687656704	611213509	1231611091	5275752380	10317822350	15254157230	17953366100	13086796800	5379326300	1702307430	73416384187	256803641	191337036	2.60932e+08	5.48176e+08	2312821716	5239220660	9604952620	10939593930
Africa	TOTAL	Sierra Leone	1857031140	1311083896	1292841366	1607560574	4725293119	13350502430	25224040450	33573857608	34697203800	24172249800	11705511410	3501582590	157018758183	371406278	262216817	258568288	3.21512e+08	9.45059e+08	2670100395	5044808240	6714771520	6939440770	4834450110	2341102675	700316616	3.14038e+10	1518908884	1052827238	924044380	844845041	1.73207e+09	6.62731e+09	13020253710	19448532530	23411346300	17290978120	7026324600	2243582960	9.5141e+10	338122299	2.58257e+08	3.68797e+08	7.62716e+08	2993227516	6723195391	12203786840	14125325550
Africa	EXTERNAL	Somalia	3.4827e+09	2.30242e+09	3.18058e+09	8.91026e+09	1.43158e+10	8.61824e+09	8.09777e+09	9.85323e+09	8.51408e+09	9.26366e+09	1.01868e+10	6.44009e+09	9.31656e+10	6.96539e+08	4.60484e+08	6.36116e+08	1.78205e+09	2.86316e+09	1.72365e+09	1.61955e+09	1.97065e+09	1.70282e+09	1.85273e+09	2.03736e+09	1.28802e+09	1.86331e+10	8.56586e+08	5.15978e+08	4.64759e+08	1.21866e+09	3.41732e+09	2.87324e+09	3.4997e+09	4.76098e+09	3.6515e+09	3.28494e+09	2.69249e+09	1.64255e+09	2.88787e+10	2.62611e+09	1.78644e+09	2.71582e+09	7.6916e+09	1.08985e+10	5.745e+09	4.59807e+09	5.09225e+09
Africa	INTERNAL	Somalia	1.95114e+09	1.17282e+09	1.17495e+09	3.07249e+09	5.67169e+09	2.53232e+09	1.69821e+09	1.19498e+09	1.00413e+09	2.88822e+09	6.51077e+09	3.80811e+09	3.26798e+10	3.90228e+08	2.34564e+08	2.3499e+08	6.14498e+08	1.13434e+09	5.06464e+08	3.39643e+08	2.38995e+08	2.00825e+08	5.77645e+08	1.30215e+09	7.61622e+08	6.53597e+09	2.46163e+08	1.18736e+08	9.71672e+07	2.84396e+08	9.51215e+08	6.37834e+08	4.63302e+08	3.21336e+08	2.32156e+08	3.22604e+08	5.829e+08	5.31315e+08	4.78912e+09	1.70498e+09	1.05409e+09	1.07778e+09	2.78809e+09	4.72048e+09	1.89449e+09	1.23491e+09	8.73641e+08
Africa	TOTAL	Somalia	5.43383e+09	3.47524e+09	4.35553e+09	1.19827e+10	1.99875e+10	1.11506e+10	9.79599e+09	1.10482e+10	9.5182e+09	1.21519e+10	1.66976e+10	1.02482e+10	1.25845e+11	1.08677e+09	6.95048e+08	8.71106e+08	2.39655e+09	3.9975e+09	2.23011e+09	1.9592e+09	2.20964e+09	1.90364e+09	2.43038e+09	3.33951e+09	2.04964e+09	2.51691e+10	1.10275e+09	6.34713e+08	5.61927e+08	1.50305e+09	4.36853e+09	3.51107e+09	3.963e+09	5.08232e+09	3.88365e+09	3.60754e+09	3.27539e+09	2.17387e+09	3.36678e+10	4.33109e+09	2.84053e+09	3.7936e+09	1.04797e+10	1.5619e+10	7.63948e+09	5.83298e+09	5.96589e+09
Africa	EXTERNAL	South Africa	4.20614e+09	5.33544e+09	4.72152e+09	2.49106e+09	1.52656e+09	9.67694e+08	6.85344e+08	5.44569e+08	6.12502e+08	9.95235e+08	1.79918e+09	2.87723e+09	2.67625e+10	8.41228e+08	1.06709e+09	9.44305e+08	4.98213e+08	3.05312e+08	1.93539e+08	1.37069e+08	1.08914e+08	1.225e+08	1.99047e+08	3.59836e+08	5.75447e+08	5.3525e+09	5.37204e+08	6.04062e+08	6.40671e+08	3.63533e+08	2.29471e+08	1.39125e+08	9.29967e+07	7.48655e+07	6.10053e+07	1.225e+08	2.05863e+08	4.18937e+08	3.49023e+09	3.66893e+09	4.73138e+09	4.08085e+09	2.12753e+09	1.29709e+09	8.28569e+08	5.92347e+08	4.69703e+08
Africa	INTERNAL	South Africa	1.42155e+10	1.45383e+10	1.41441e+10	9.39247e+09	6.31788e+09	5.27665e+09	4.83884e+09	4.6332e+09	5.30536e+09	7.29474e+09	1.00167e+10	1.28899e+10	1.08864e+11	2.8431e+09	2.90766e+09	2.82882e+09	1.87849e+09	1.26358e+09	1.05533e+09	9.67769e+08	9.2664e+08	1.06107e+09	1.45895e+09	2.00334e+09	2.57799e+09	2.17727e+10	3.09651e+09	2.89536e+09	2.94643e+09	2.13216e+09	1.66642e+09	1.33042e+09	1.1506e+09	1.11621e+09	1.0939e+09	1.58848e+09	2.06822e+09	2.66464e+09	2.37494e+10	1.1119e+10	1.16429e+10	1.11977e+10	7.26032e+09	4.65146e+09	3.94622e+09	3.68824e+09	3.51699e+09
Africa	TOTAL	South Africa	1.84216e+10	1.98737e+10	1.88656e+10	1.18835e+10	7.84444e+09	6.24434e+09	5.52419e+09	5.17777e+09	5.91786e+09	8.28997e+09	1.18159e+10	1.57672e+10	1.35626e+11	3.68433e+09	3.97475e+09	3.77313e+09	2.37671e+09	1.56889e+09	1.24887e+09	1.10484e+09	1.03555e+09	1.18357e+09	1.65799e+09	2.36317e+09	3.15344e+09	2.71252e+10	3.63372e+09	3.49942e+09	3.5871e+09	2.49569e+09	1.89589e+09	1.46955e+09	1.2436e+09	1.19107e+09	1.15491e+09	1.71098e+09	2.27408e+09	3.08357e+09	2.72396e+10	1.47879e+10	1.63743e+10	1.52785e+10	9.38785e+09	5.94855e+09	4.77479e+09	4.28059e+09	3.98669e+09
Africa	EXTERNAL	South Sudan	3.20471e+10	2.39115e+10	3.6588e+10	5.84518e+10	6.98701e+10	4.81586e+10	4.80999e+10	6.03022e+10	5.93372e+10	6.13292e+10	6.03923e+10	4.8867e+10	6.07355e+11	6.40942e+09	4.7823e+09	7.31761e+09	1.16904e+10	1.3974e+10	9.63172e+09	9.61999e+09	1.20604e+10	1.18674e+10	1.22658e+10	1.20785e+10	9.77341e+09	1.21471e+11	1.0361e+10	7.32375e+09	1.22387e+10	2.42311e+10	2.56627e+10	1.7759e+10	2.07388e+10	2.55697e+10	2.37648e+10	2.60248e+10	2.58909e+10	1.6537e+10	2.36102e+11	2.16861e+10	1.65877e+10	2.43493e+10	3.42207e+10	4.42075e+10	3.03996e+10	2.73611e+10	3.47325e+10
Africa	INTERNAL	South Sudan	6.82163e+09	4.59996e+09	4.67203e+09	6.82148e+09	1.44533e+10	20159332983	32292614682	43208565067	36251439575	3.19572e+10	19286386972	9749862502	2.30274e+11	1.36433e+09	9.19991e+08	9.34407e+08	1.3643e+09	2.89065e+09	4.03187e+09	6.45852e+09	8.64171e+09	7.25029e+09	6.39145e+09	3.85728e+09	1.94997e+09	4.60548e+10	4.31256e+09	2.82986e+09	2.18767e+09	1.95795e+09	3.95072e+09	5.64477e+09	8.60722e+09	1.30808e+10	1.13754e+10	1.03917e+10	7.45139e+09	5.5225e+09	7.73125e+10	2509076871	1.77009e+09	2.48436e+09	4.86354e+09	1.05025e+10	14514562601	23685390712	30127804006
Africa	TOTAL	South Sudan	3.88687e+10	2.85114e+10	4.12601e+10	6.52733e+10	8.43234e+10	6.83179e+10	8.03925e+10	1.03511e+11	9.55887e+10	9.32865e+10	7.96787e+10	5.86169e+10	8.37629e+11	7.77375e+09	5.70229e+09	8.25202e+09	1.30547e+10	1.68647e+10	1.36636e+10	1.60785e+10	2.07022e+10	1.91177e+10	1.86573e+10	1.59357e+10	1.17234e+10	1.67526e+11	1.46736e+10	1.01536e+10	1.44264e+10	2.61891e+10	2.96134e+10	2.34038e+10	2.93461e+10	3.86505e+10	3.51402e+10	3.64165e+10	3.33423e+10	2.20595e+10	3.13415e+11	2.41952e+10	1.83578e+10	2.68337e+10	3.90842e+10	5.471e+10	4.49142e+10	5.10465e+10	6.48603e+10
Africa	EXTERNAL	Sudan	2.93021e+10	2.1779e+10	3.348e+10	5.15612e+10	5.84306e+10	3.88681e+10	3.78305e+10	4.72737e+10	4.53154e+10	4.88719e+10	5.42168e+10	4.45763e+10	5.11505e+11	5.86042e+09	4.3558e+09	6.696e+09	1.03122e+10	1.16861e+10	7.77362e+09	7.5661e+09	9.45473e+09	9.06308e+09	9.77438e+09	1.08434e+10	8.91525e+09	1.02301e+11	9.69493e+09	6.89914e+09	1.17744e+10	2.2508e+10	2.15553e+10	1.35248e+10	1.50334e+10	2.06416e+10	1.7863e+10	2.05882e+10	2.31675e+10	1.53285e+10	1.98579e+11	1.96071e+10	1.48799e+10	2.17055e+10	2.90532e+10	3.68754e+10	2.53433e+10	2.27971e+10	2.6632e+10
Africa	INTERNAL	Sudan	3.60106e+09	2.25873e+09	1.58797e+09	8.82258e+08	1.33588e+09	3.43512e+09	1.26912e+10	2.85442e+10	2.26149e+10	1.2115e+10	6.3672e+09	4.76612e+09	1.002e+11	7.20212e+08	4.51747e+08	3.17595e+08	1.76452e+08	2.67176e+08	6.87025e+08	2.53824e+09	5.70883e+09	4.52299e+09	2.423e+09	1.27344e+09	9.53224e+08	2.00399e+10	1.56731e+09	8.78851e+08	4.58385e+08	1.7675e+08	2.47693e+08	7.79487e+08	2.61338e+09	7.77749e+09	7.44067e+09	4.60562e+09	3.11741e+09	2.28212e+09	3.19452e+10	2.03374e+09	1.37988e+09	1.12959e+09	7.05508e+08	1.08819e+09	2.65564e+09	1.00778e+10	2.07667e+10
Africa	TOTAL	Sudan	3.29031e+10	2.40377e+10	3.50679e+10	5.24435e+10	5.97665e+10	4.23032e+10	5.05217e+10	7.58178e+10	6.79303e+10	6.09869e+10	6.0584e+10	4.93424e+10	6.11705e+11	6.58063e+09	4.80755e+09	7.01359e+09	1.04887e+10	1.19533e+10	8.46065e+09	1.01043e+10	1.51636e+10	1.35861e+10	1.21974e+10	1.21168e+10	9.86848e+09	1.22341e+11	1.12622e+10	7.77799e+09	1.22328e+10	2.26848e+10	2.1803e+10	1.43043e+10	1.76468e+10	2.84191e+10	2.53037e+10	2.51939e+10	2.62849e+10	1.76106e+10	2.30524e+11	2.16409e+10	1.62597e+10	2.28351e+10	2.97587e+10	3.79635e+10	2.79989e+10	3.28749e+10	4.73987e+10
Africa	EXTERNAL	Swaziland	335924498	315922763	280243827	141331684	7.21623e+07	4.70521e+07	3.51956e+07	2.72603e+07	3.1958e+07	7.55331e+07	1.58517e+08	307608696	1.82871e+09	6.71849e+07	63184580	5.60488e+07	2.82663e+07	1.44325e+07	9.41043e+06	7.03912e+06	5.45205e+06	6.39159e+06	1.51066e+07	3.17033e+07	6.15218e+07	3.65742e+08	2.52312e+07	1.66904e+07	1.99129e+07	8.3755e+06	4.94327e+06	2.03607e+06	976276	872676	952965	4.52624e+06	1.24311e+07	2.00574e+07	1.17006e+08	310693314	299232422	260330937	132956203	6.72191e+07	4.5016e+07	3.42193e+07	2.63876e+07
Africa	INTERNAL	Swaziland	459619237	474506132	414512892	242303030	1.56117e+08	1.08111e+08	9.26129e+07	8.13424e+07	9.07407e+07	1.40479e+08	2.35127e+08	384046227	2.87952e+09	9.19239e+07	9.49012e+07	8.29026e+07	4.84606e+07	3.12235e+07	2.16221e+07	1.85226e+07	1.62685e+07	1.81481e+07	2.80959e+07	4.70253e+07	7.68093e+07	5.75904e+08	8.79316e+07	6.86162e+07	8.54513e+07	6.44909e+07	5.60859e+07	3.76468e+07	2.5785e+07	1.82218e+07	1.68599e+07	2.42905e+07	4.73477e+07	6.96732e+07	6.02401e+08	371687527	405889883	329061514	177812046	1.00032e+08	7.04639e+07	6.68278e+07	6.31207e+07
Africa	TOTAL	Swaziland	795543735	790428895	694756719	383634714	2.2828e+08	1.55163e+08	1.27808e+08	1.08603e+08	1.22699e+08	2.16012e+08	3.93643e+08	691654923	4.70823e+09	1.59109e+08	1.58086e+08	1.38951e+08	7.67269e+07	4.5656e+07	3.10326e+07	2.55617e+07	2.17205e+07	2.45397e+07	4.32025e+07	7.87286e+07	1.38331e+08	9.41645e+08	1.13163e+08	8.53066e+07	1.05364e+08	7.28664e+07	6.10292e+07	3.96828e+07	2.67613e+07	1.90944e+07	1.78129e+07	2.88167e+07	5.97788e+07	8.97306e+07	7.19407e+08	682380841	705122305	589392451	310768249	1.67251e+08	1.1548e+08	1.01047e+08	8.95083e+07
Africa	EXTERNAL	Tanzania	9712808685	11133915043	11966230280	9478088131	6489107204	2950712266	1932936300	1650172008	1.78089e+09	2.57825e+09	4.12351e+09	6036093140	6.98327e+10	1.94256e+09	2.22678e+09	2.39325e+09	1895617538	1297821501	590142477	386587329	3.30034e+08	3.56179e+08	5.1565e+08	8.24703e+08	1.20722e+09	1.39665e+10	2.48299e+09	3.1947e+09	4.74081e+09	3.67348e+09	2.57837e+09	1.45957e+09	1.08476e+09	8.25884e+08	6.25139e+08	7.72187e+08	1.48217e+09	1.83846e+09	2.47585e+10	7229814491	7939215716	7225421080	5804603999	3910735532	1491144078	848172519	824288489
Africa	INTERNAL	Tanzania	60281495077	5.27292e+10	63246205191	68216838694	36116906143	1.48516e+10	1.08404e+10	9.83792e+09	9.31293e+09	1.35491e+10	2.50472e+10	45663749513	4.09694e+11	1.20563e+10	1.05458e+10	1.26492e+10	1.36434e+10	7.22338e+09	2.97032e+09	2.16808e+09	1.96758e+09	1.86259e+09	2.70982e+09	5.00943e+09	9.13275e+09	8.19387e+10	1.42563e+10	1.47405e+10	2.45507e+10	2.78432e+10	1.34133e+10	8.09516e+09	6.38006e+09	5.0265e+09	4.06129e+09	5.17911e+09	7.70495e+09	1.03762e+10	1.41627e+11	46025146721	3.79888e+10	38695482187	40373613405	22703601472	6.75644e+09	4.46036e+09	4.81142e+09
Africa	TOTAL	Tanzania	69994303762	6.38632e+10	75212435471	77694926825	42606013347	1.78023e+10	1.27734e+10	1.14881e+10	1.10938e+10	1.61274e+10	2.91707e+10	51699842653	4.79526e+11	1.39989e+10	1.27726e+10	1.50425e+10	1.5539e+10	8.5212e+09	3.56046e+09	2.55467e+09	2.29762e+09	2.21876e+09	3.22547e+09	5.83414e+09	1.034e+10	9.59053e+10	1.67393e+10	1.79352e+10	2.92915e+10	3.15167e+10	1.59917e+10	9.55473e+09	7.46482e+09	5.85238e+09	4.68643e+09	5.9513e+09	9.18712e+09	1.22146e+10	1.66386e+11	53254961212	4.5928e+10	45920903267	46178217404	26614337004	8.24759e+09	5.30853e+09	5.63571e+09
Africa	EXTERNAL	Togo	9.96216e+07	7.11962e+07	7.0376e+07	7.33839e+07	1.56892e+08	3.56193e+08	861012781	2881726990	4162564860	1717145150	3.43744e+08	1.33831e+08	1.09277e+10	1.99243e+07	1.42392e+07	1.40752e+07	1.46768e+07	3.13785e+07	7.12386e+07	1.72203e+08	576345340	832513118	343429094	6.87489e+07	2.67662e+07	2.18554e+09	5.86257e+07	4.08264e+07	3.5957e+07	2.86043e+07	4.08942e+07	6.68646e+07	1.77675e+08	8.57119e+08	1.39223e+09	7.14066e+08	1.25086e+08	8.04076e+07	3.61836e+09	4.09959e+07	3.03698e+07	3.4419e+07	4.47797e+07	1.15998e+08	2.89329e+08	683338188	2024607940
Africa	INTERNAL	Togo	6.62677e+08	5.14432e+08	5.86417e+08	6.31818e+08	1.08427e+09	1.88591e+09	3178558708	5276545840	7218010460	5072113900	1840278070	8.82365e+08	2.88334e+10	1.32536e+08	1.02886e+08	1.17284e+08	1.26364e+08	2.16854e+08	3.77182e+08	635711751	1055309176	1443602272	1014423052	3.68056e+08	1.76473e+08	5.76668e+09	4.61199e+08	3.35544e+08	3.14587e+08	2.84808e+08	3.55355e+08	5.82924e+08	1.14705e+09	2216406718	3.64952e+09	2730182872	8.2536e+08	5.76619e+08	1.34795e+10	2.01479e+08	1.78889e+08	2.71831e+08	3.4701e+08	7.28917e+08	1.30298e+09	2031511718	3060138900
Africa	TOTAL	Togo	7.62299e+08	5.85628e+08	6.56793e+08	7.05202e+08	1.24116e+09	2.2421e+09	4039571489	8158272830	11380575320	6789259050	2.18402e+09	1.0162e+09	3.97611e+10	1.5246e+08	1.17126e+08	1.31359e+08	1.4104e+08	2.48233e+08	4.4842e+08	8.07914e+08	1631654516	2276115390	1357852146	4.36805e+08	2.03239e+08	7.95222e+09	5.19825e+08	3.7637e+08	3.50544e+08	3.13412e+08	3.96249e+08	6.49789e+08	1.32472e+09	3.07353e+09	5.04175e+09	3.44425e+09	9.50446e+08	6.57027e+08	1.70979e+10	2.42475e+08	2.09258e+08	3.0625e+08	3.91789e+08	8.44915e+08	1.59231e+09	2714849906	5084746840
Africa	EXTERNAL	Tunisia	153165174	155226318	194078549	174288418	150843160	120899062	84019005	68196598	65035889	82400299	105451114	118306353	1471909939	30633048	3.10453e+07	38815722	34857681	30168635	24179815	16803806	1.36393e+07	1.30072e+07	1.64801e+07	21090212	2.36613e+07	2.94382e+08	46886907	4.8484e+07	58773663	63443790	66560904	5.39232e+07	4.52268e+07	3.36477e+07	3.50426e+07	38532210	3.41338e+07	3.79346e+07	5.6259e+08	106278337	106742307	135304928	110844625	84282245	66975901	38792169	34548946
Africa	INTERNAL	Tunisia	1.40151e+09	1.33204e+09	1.51751e+09	1.1352e+09	8.55052e+08	5.89394e+08	4.04883e+08	3.08249e+08	4.15425e+08	6.26563e+08	8.58085e+08	1.10096e+09	1.05449e+10	2.80303e+08	2.66408e+08	3.03502e+08	2.27039e+08	1.7101e+08	1.17879e+08	8.09766e+07	6.16499e+07	8.30851e+07	1.25313e+08	1.71617e+08	2.20192e+08	2.10898e+09	2.85853e+08	2.20462e+08	2.9279e+08	2.74344e+08	2.49863e+08	1.82595e+08	1.19442e+08	8.33946e+07	1.0269e+08	1.39829e+08	1.6723e+08	2.26335e+08	2.34483e+09	1.11566e+09	1.11158e+09	1.22472e+09	8.60853e+08	6.05188e+08	4.06799e+08	2.85441e+08	2.24855e+08
Africa	TOTAL	Tunisia	1.55468e+09	1.48727e+09	1.71159e+09	1.30949e+09	1.00589e+09	7.10293e+08	4.88902e+08	3.76446e+08	4.80461e+08	7.08964e+08	9.63536e+08	1.21926e+09	1.20168e+10	3.10936e+08	2.97453e+08	3.42318e+08	2.61897e+08	2.01179e+08	1.42059e+08	9.77804e+07	7.52892e+07	9.60923e+07	1.41793e+08	1.92707e+08	2.43853e+08	2.40336e+09	3.32739e+08	2.68946e+08	3.51564e+08	3.37788e+08	3.16424e+08	2.36518e+08	1.64669e+08	1.17042e+08	1.37733e+08	1.78361e+08	2.01364e+08	2.6427e+08	2.90742e+09	1.22194e+09	1.21832e+09	1.36003e+09	9.71697e+08	6.89471e+08	4.73775e+08	3.24233e+08	2.59404e+08
Africa	EXTERNAL	Uganda	1.62829e+10	1.22769e+10	18714392641	26864391616	24164857309	11938346448	8862240146	10684357810	12405029051	16706754494	22768174187	22842626997	2.04511e+11	3.25659e+09	2.45537e+09	3.74288e+09	5.37288e+09	4.83297e+09	2387669241	1.77245e+09	2.13687e+09	2.48101e+09	3.34135e+09	4.55363e+09	4.56853e+09	4.09022e+10	4.63072e+09	3.37159e+09	6.44906e+09	1.16605e+10	8.12542e+09	3.98847e+09	3.95005e+09	4.705e+09	4.42714e+09	6.75512e+09	9.36341e+09	6.95766e+09	7.43841e+10	1.16522e+10	8.90528e+09	1.22653e+10	15203895442	16039440320	7949879753	4912194513	5979354745
Africa	INTERNAL	Uganda	1.01567e+10	7.51719e+09	1.22235e+10	19477821683	23186445714	1.43791e+10	1.18392e+10	1.41018e+10	1.43606e+10	1.83458e+10	22162035687	1.70816e+10	1.84832e+11	2.03135e+09	1.50344e+09	2.44469e+09	3.89556e+09	4.63729e+09	2.87582e+09	2.36783e+09	2.82036e+09	2.87211e+09	3.66917e+09	4.43241e+09	3.41632e+09	3.69663e+10	3.53991e+09	2.50652e+09	4.36608e+09	9.43343e+09	9.63278e+09	4.73053e+09	3.9701e+09	4.98203e+09	4.92612e+09	7.96884e+09	1.0076e+10	6.24529e+09	7.23776e+10	6.61682e+09	5.01067e+09	7.85739e+09	1.00444e+10	1.35537e+10	9.64858e+09	7.86907e+09	9.11975e+09
Africa	TOTAL	Uganda	2.64397e+10	1.97941e+10	3.09379e+10	46342213299	47351303023	2.63175e+10	2.07014e+10	2.47861e+10	2.67656e+10	3.50526e+10	44930209874	3.99242e+10	3.89343e+11	5.28793e+09	3.95881e+09	6.18757e+09	9.26844e+09	9.47026e+09	5.26349e+09	4.14028e+09	4.95723e+09	5.35312e+09	7.01052e+09	8.98604e+09	7.98484e+09	7.78685e+10	8.17063e+09	5.87811e+09	1.08151e+10	2.10939e+10	1.77582e+10	8.719e+09	7.92014e+09	9.68703e+09	9.35326e+09	1.4724e+10	1.94394e+10	1.3203e+10	1.46762e+11	1.8269e+10	1.3916e+10	2.01227e+10	2.52483e+10	2.95931e+10	1.75985e+10	1.27813e+10	1.50991e+10
Africa	INTERNAL/TOTAL	Western Sahara	2.38206e+07	2.93324e+07	2.51805e+07	1.21693e+07	9.2398e+06	7.83853e+06	7.94799e+06	1.04887e+07	1.65479e+07	3.32979e+07	2.88045e+07	2.93111e+07	2.33979e+08	4.76411e+06	5.86649e+06	5.03611e+06	2.43385e+06	1.84796e+06	1.56771e+06	1.5896e+06	2.09774e+06	3.30959e+06	6.65957e+06	5.76089e+06	5.86221e+06	4.67958e+07	5.55859e+06	5.06632e+06	5.67015e+06	5.42345e+06	5.6156e+06	5.46998e+06	5.65815e+06	5.84671e+06	5.69931e+06	5.76869e+06	5.61136e+06	5.70658e+06	6.70949e+07	1.8262e+07	2.42661e+07	1.95104e+07	6.74582e+06	3.6242e+06	2.36855e+06	2.28984e+06	4.64201e+06
Africa	EXTERNAL	Zambia	2.12933e+10	26143111319	25014564999	12168756096	5.1544e+09	3.70285e+09	3.02481e+09	2.33353e+09	1.69254e+09	1.51969e+09	2.69333e+09	9.0245e+09	1.13765e+11	4.25866e+09	5.22862e+09	5.00291e+09	2.43375e+09	1.03088e+09	7.4057e+08	6.04962e+08	4.66707e+08	3.38507e+08	3.03939e+08	5.38665e+08	1.8049e+09	2.27531e+10	4.45193e+09	6.19344e+09	6.81987e+09	4.16338e+09	2.68503e+09	1.96441e+09	1.48458e+09	1.02418e+09	6.81638e+08	5.79424e+08	9.63039e+08	2.19083e+09	3.32018e+10	1.68414e+10	19949671924	18194698713	8005377713	2.46937e+09	1.73843e+09	1.54023e+09	1.30935e+09
Africa	INTERNAL	Zambia	3.69597e+10	50040730445	52156851833	26996618216	1.13314e+10	8.2756e+09	7.19148e+09	6.00235e+09	4.8042e+09	4.41167e+09	6.04674e+09	1.67603e+10	2.30978e+11	7.39194e+09	1.00081e+10	1.04314e+10	5.39932e+09	2.26628e+09	1.65512e+09	1.4383e+09	1.20047e+09	9.60841e+08	8.82334e+08	1.20935e+09	3.35207e+09	4.61955e+10	1.09225e+10	1.34164e+10	1.37513e+10	9.22779e+09	6.45065e+09	5.14453e+09	4.39663e+09	3.58575e+09	2.8095e+09	2.44179e+09	2.67126e+09	5.5727e+09	8.03908e+10	2.60372e+10	36624338056	38405523053	17768828907	4.88073e+09	3.13108e+09	2.79485e+09	2.4166e+09
Africa	TOTAL	Zambia	5.8253e+10	76183841764	77171416832	39165374312	1.64858e+10	1.19785e+10	1.02163e+10	8.33589e+09	6.49674e+09	5.93136e+09	8.74007e+09	2.57848e+10	3.44743e+11	1.16506e+10	1.52368e+10	1.54343e+10	7.83308e+09	3.29716e+09	2.39569e+09	2.04326e+09	1.66718e+09	1.29935e+09	1.18627e+09	1.74801e+09	5.15697e+09	6.89486e+10	1.53744e+10	1.96098e+10	2.05712e+10	1.33912e+10	9.13569e+09	7.10894e+09	5.88122e+09	4.60993e+09	3.49114e+09	3.02121e+09	3.6343e+09	7.76353e+09	1.13593e+11	4.28786e+10	56574009980	56600221766	25774206620	7.3501e+09	4.86951e+09	4.33508e+09	3.72595e+09
Africa	EXTERNAL	Zimbabwe	3.65859e+10	4.90588e+10	4.944e+10	24508644519	1.08692e+10	8.149e+09	6.92285e+09	5.64501e+09	4.52381e+09	4.25689e+09	6.09536e+09	1.64994e+10	2.22555e+11	7.31718e+09	9.81177e+09	9.888e+09	4.90173e+09	2.17384e+09	1.6298e+09	1.38457e+09	1.129e+09	9.04763e+08	8.51378e+08	1.21907e+09	3.29988e+09	4.4511e+10	1.00218e+10	1.30337e+10	1.2954e+10	8.34889e+09	5.90034e+09	4.68641e+09	3.94222e+09	3.16652e+09	2.45796e+09	2.22619e+09	2.65176e+09	4.98349e+09	7.43733e+10	2.65641e+10	3.60252e+10	3.6486e+10	16159759051	4.96886e+09	3.46259e+09	2.98064e+09	2.47849e+09
Africa	INTERNAL	Zimbabwe	21642039491	22767264705	16680185731	6030872040	3.77975e+09	2.64866e+09	2.03154e+09	1.3716e+09	8.74363e+08	8.20366e+08	2.14927e+09	10285209953	9.10811e+10	4.32841e+09	4.55345e+09	3.33604e+09	1.20617e+09	7.55951e+08	5.29732e+08	4.06307e+08	2.74319e+08	1.74873e+08	1.64073e+08	4.29854e+08	2.05704e+09	1.82162e+10	3.04454e+09	3.25155e+09	2.97711e+09	2.15827e+09	1.59532e+09	1.01778e+09	5.76037e+08	2.56571e+08	9.6963e+07	1.28418e+08	4.09722e+08	1.826e+09	1.73383e+10	18597498739	19515718062	13703072509	3872604609	2.18443e+09	1.63088e+09	1.4555e+09	1.11502e+09
Africa	TOTAL	Zimbabwe	5.82279e+10	7.18261e+10	6.61202e+10	30539516559	1.4649e+10	1.07977e+10	8.95439e+09	7.01661e+09	5.39818e+09	5.07725e+09	8.24463e+09	2.67846e+10	3.13636e+11	1.16456e+10	1.43652e+10	1.3224e+10	6.1079e+09	2.92979e+09	2.15953e+09	1.79088e+09	1.40332e+09	1.07964e+09	1.01545e+09	1.64893e+09	5.35692e+09	6.27272e+10	1.30664e+10	1.62852e+10	1.59311e+10	1.05072e+10	7.49567e+09	5.70419e+09	4.51825e+09	3.42309e+09	2.55492e+09	2.3546e+09	3.06148e+09	6.80949e+09	9.17116e+10	4.51616e+10	5.55409e+10	5.0189e+10	20032363660	7.15329e+09	5.09348e+09	4.43614e+09	3.59351e+09
Asia	EXTERNAL	Afghanistan	1.63129e+09	2.70299e+09	5.74034e+09	7.71858e+09	9.56863e+09	1.29039e+10	2.10778e+10	7.97296e+09	2.41108e+09	1.78819e+09	1.59107e+09	1.59509e+09	7.67019e+10	3.26259e+08	5.40598e+08	1.14807e+09	1.54372e+09	1.91373e+09	2.58078e+09	4.21556e+09	1.59459e+09	4.82216e+08	3.57639e+08	3.18214e+08	3.19019e+08	1.53404e+10	4.95452e+08	6.22091e+08	1.80141e+09	3.2348e+09	4.18183e+09	5.13859e+09	8.1187e+09	2.5023e+09	1.24519e+09	1.01474e+09	7.91394e+08	6.52102e+08	2.97986e+10	1.13584e+09	2.0809e+09	3.93893e+09	4.48378e+09	5.3868e+09	7.76529e+09	1.29591e+10	5.47067e+09
Asia	INTERNAL	Afghanistan	3.52351e+09	6.70101e+09	1.6634e+10	2.64669e+10	2.62825e+10	1.58421e+10	1.64224e+10	7.17244e+09	3.60063e+09	2.69754e+09	2.43128e+09	2.57875e+09	1.30353e+11	7.04702e+08	1.3402e+09	3.32679e+09	5.29338e+09	5.25649e+09	3.16843e+09	3.28448e+09	1.43449e+09	7.20127e+08	5.39508e+08	4.86256e+08	5.15751e+08	2.60706e+10	8.30356e+08	1.17856e+09	3.17031e+09	6.51503e+09	6.59781e+09	5.45756e+09	6.16474e+09	2.56576e+09	1.60057e+09	1.20003e+09	9.70207e+08	8.40622e+08	3.70916e+10	2.69315e+09	5.52245e+09	1.34637e+10	1.99519e+10	1.96847e+10	1.03846e+10	1.02577e+10	4.60668e+09
Asia	TOTAL	Afghanistan	5.1548e+09	9.404e+09	2.23743e+10	3.41855e+10	3.58511e+10	2.8746e+10	3.75002e+10	1.51454e+10	6.01171e+09	4.48574e+09	4.02235e+09	4.17385e+09	2.07055e+11	1.03096e+09	1.8808e+09	4.47486e+09	6.8371e+09	7.17022e+09	5.7492e+09	7.50004e+09	3.02908e+09	1.20234e+09	8.97147e+08	8.0447e+08	8.34769e+08	4.1411e+10	1.32581e+09	1.80065e+09	4.97172e+09	9.74983e+09	1.07796e+10	1.05962e+10	1.42834e+10	5.06806e+09	2.84576e+09	2.21477e+09	1.7616e+09	1.49272e+09	6.68902e+10	3.82899e+09	7.60335e+09	1.74026e+10	2.44356e+10	2.50715e+10	1.81499e+10	2.32168e+10	1.00773e+10
Asia	INTERNAL/TOTAL	Bahrain	4.248e+06	3.87125e+06	3.71746e+06	555258	81451.3	7775.48	8050.76	8024.04	7799.83	63666.8	3.00915e+06	5427626	2.10055e+07	849601	774250	743493	111052	16290.3	1555.09	1610.15	1604.81	1559.97	12733.4	601830	1.08553e+06	4.2011e+06	5327.69	4388.51	7618.21	2159.47	2120.16	1993.93	2059.81	2056.63	1998.96	2074.79	2177.04	2127.58	36102.8	4.24268e+06	3.86686e+06	3.70985e+06	553099	79331.2	5781.55	5990.95	5967.41
Asia	EXTERNAL	Bangladesh	2.22904e+10	2.17352e+10	3.22543e+10	5.29786e+10	8.54973e+10	1.67882e+11	3.19095e+11	3.12049e+11	2.40267e+11	1.2562e+11	4.09222e+10	2.62805e+10	1.44687e+12	4.45807e+09	4.34704e+09	6.45087e+09	1.05957e+10	1.70995e+10	3.35764e+10	6.38189e+10	6.24097e+10	4.80535e+10	2.5124e+10	8.18445e+09	5.2561e+09	2.89374e+11	1.38788e+10	1.18128e+10	1.52316e+10	2.2589e+10	3.72756e+10	7.37303e+10	1.45137e+11	1.3823e+11	1.05255e+11	4.95649e+10	2.24981e+10	1.68412e+10	6.52045e+11	8.41161e+09	9.92236e+09	1.70227e+10	3.03897e+10	4.82217e+10	9.41518e+10	1.73957e+11	1.73818e+11
Asia	INTERNAL	Bangladesh	2592816983	2218669061	3105048544	8658325870	23233748520	36213478766	44055583688	37848369392	31021960392	22526110240	8131970050	3944212872	223550294378	5.18563e+08	443733841	621009852	1731665149	4646749765	7242695600	8811116810	7569673980	6204392230	4505222620	1626394117	788842763	4.47101e+10	2.04549e+09	1.60333e+09	1.56333e+09	1.83787e+09	5934285620	13652435337	22494962690	21568814410	16482725010	7510022450	3.54629e+09	2.55315e+09	1.00793e+11	547325903	615343817	1541720990	6820458008	17299463750	22561044060	21560620760	16279555350
Asia	TOTAL	Bangladesh	2.48832e+10	2.39539e+10	3.53594e+10	6.1637e+10	1.08731e+11	2.04096e+11	3.6315e+11	3.49897e+11	2.71289e+11	1.48146e+11	4.90542e+10	3.02247e+10	1.67042e+12	4.97664e+09	4.79077e+09	7.07188e+09	1.23274e+10	2.17462e+10	4.08191e+10	7.26301e+10	6.99794e+10	5.42578e+10	2.96292e+10	9.81084e+09	6.04494e+09	3.34084e+11	1.59242e+10	1.34162e+10	1.6795e+10	2.44268e+10	4.32098e+10	8.73827e+10	1.67632e+11	1.59799e+11	1.21738e+11	5.7075e+10	2.60444e+10	1.93943e+10	7.52837e+11	8.95893e+09	1.05377e+10	1.85644e+10	3.72101e+10	6.55212e+10	1.16713e+11	1.95518e+11	1.90098e+11
Asia	EXTERNAL	Bhutan	1.14343e+08	2.4137e+10	3.55264e+10	6.18468e+10	1.09431e+11	2.07516e+11	3.71305e+11	3.56557e+11	2.74897e+11	1.49483e+11	4.96024e+10	3.06094e+10	1.69607e+12	5.0325e+09	4.8274e+09	7.10529e+09	1.23694e+10	2.18861e+10	4.15032e+10	7.4261e+10	7.13114e+10	5.49794e+10	2.98965e+10	9.92048e+09	6.12188e+09	3.39214e+11	1.61034e+10	1.35222e+10	1.6871e+10	2.45125e+10	4.34823e+10	8.91219e+10	1.72215e+11	1.63366e+11	1.23647e+11	5.78115e+10	2.64102e+10	1.96557e+10	7.66719e+11	9.05913e+09	1.06148e+10	1.86554e+10	3.73344e+10	6.59483e+10	1.18394e+11	1.9909e+11	1.9319e+11
Asia	INTERNAL	Bhutan	1.34098e+09	1.47806e+09	2.44744e+09	3.64169e+09	6.18571e+09	13351032601	2.57276e+10	1.93504e+10	1.3692e+10	6218963592	1899941283	1.43185e+09	9.67657e+10	2.68196e+08	2.95613e+08	4.89488e+08	7.28337e+08	1.23714e+09	2.67021e+09	5.14552e+09	3.87008e+09	2.73841e+09	1.24379e+09	3.79988e+08	2.86369e+08	1.93531e+10	9.27609e+08	8.65741e+08	1.31428e+09	2.03409e+09	3.28481e+09	5.82882e+09	1.24647e+10	1.01779e+10	5.93873e+09	2.8308e+09	1238522618	1.03317e+09	4.79391e+10	4.13371e+08	6.12323e+08	1.13315e+09	1.6076e+09	2.9009e+09	7522212067	1.32629e+10	9.17251e+09
Asia	TOTAL	Bhutan	1.45532e+09	2.5615e+10	3.79739e+10	6.54885e+10	1.15616e+11	2.20867e+11	3.97032e+11	3.75907e+11	2.88589e+11	1.55702e+11	5.15023e+10	3.20412e+10	1.79284e+12	5.3007e+09	5.12301e+09	7.59478e+09	1.30977e+10	2.31233e+10	4.41734e+10	7.94065e+10	7.51814e+10	5.77178e+10	3.11403e+10	1.03005e+10	6.40825e+09	3.58568e+11	1.7031e+10	1.43879e+10	1.81853e+10	2.65465e+10	4.67671e+10	9.49507e+10	1.8468e+11	1.73544e+11	1.29586e+11	6.06423e+10	2.76487e+10	2.06889e+10	8.14658e+11	9.4725e+09	1.12271e+10	1.97885e+10	3.8942e+10	6.88492e+10	1.25916e+11	2.12353e+11	2.02363e+11
Asia	EXTERNAL	Brunei	65729200	2.57451e+10	3.80954e+10	6.56502e+10	1.16029e+11	2.22766e+11	4.01125e+11	3.78304e+11	2.89765e+11	1.56162e+11	5.17491e+10	3.22542e+10	1.80433e+12	5.33671e+09	5.14903e+09	7.61909e+09	1.313e+10	2.32057e+10	4.45533e+10	8.0225e+10	7.56608e+10	5.79529e+10	3.12323e+10	1.03498e+10	6.45085e+09	3.60866e+11	1.71361e+10	1.44509e+10	1.8235e+10	2.66106e+10	4.69558e+10	9.60743e+10	1.87269e+11	1.74901e+11	1.3021e+11	6.09052e+10	2.78182e+10	2.08291e+10	8.21395e+11	9.54742e+09	1.12942e+10	1.98604e+10	3.90396e+10	6.90728e+10	1.26692e+11	2.13856e+11	2.03403e+11
Asia	INTERNAL	Brunei	1143144700	862274250	707426610	738857220	818946270	686257610	571367460	542135880	625578490	764120200	1023819000	1140808000	9624735690	228628860	172454920	141485325	147771468	163789300	137251520	114273500	108427150	125115640	152824030	204763820	228161740	1924947273	457689920	205460695	193312327	211917098	352407960	241583900	188420430	197205520	194034730	367454720	503916730	532473860	3645877890	685454000	656813740	514114330	526940070	466538340	444673680	382946970	344930190
Asia	TOTAL	Brunei	1208873900	2.66074e+10	3.88029e+10	6.6389e+10	1.16848e+11	2.23453e+11	4.01696e+11	3.78846e+11	2.9039e+11	1.56926e+11	5.2773e+10	3.3395e+10	1.81395e+12	5.56534e+09	5.32149e+09	7.76057e+09	1.32778e+10	2.33695e+10	4.46905e+10	8.03393e+10	7.57693e+10	5.80781e+10	3.13852e+10	1.05546e+10	6.67901e+09	3.62791e+11	1.75938e+10	1.46564e+10	1.84283e+10	2.68225e+10	4.73082e+10	9.63159e+10	1.87457e+11	1.75098e+11	1.30404e+11	6.12727e+10	2.83221e+10	2.13616e+10	8.25041e+11	1.02329e+10	1.1951e+10	2.03745e+10	3.95665e+10	6.95393e+10	1.27137e+11	2.14239e+11	2.03748e+11
Asia	TOTAL	Cambodia	1.14907e+10	8.36151e+09	8.64458e+09	1.03598e+10	2.77115e+10	6.45995e+10	9.96096e+10	128921597197	127437227843	94383795890	3.90547e+10	17377118249	6.37952e+11	2.29813e+09	1.6723e+09	1.72892e+09	2.07195e+09	5.5423e+09	1.29199e+10	1.99219e+10	2.57843e+10	25487446474	18876760544	7.81095e+09	3.47542e+09	1.2759e+11	7.72894e+09	5.48993e+09	4.84558e+09	4.06524e+09	6.75049e+09	1.9268e+10	4.20423e+10	6.22565e+10	6.36408e+10	4.24335e+10	1.5147e+10	1.01313e+10	2.838e+11	3.76173e+09	2.87158e+09	3.799e+09	6.29451e+09	2.0961e+10	4.53315e+10	5.75673e+10	66665127306
Asia	EXTERNAL	Cambodja	8.72278e+09	6.3621e+09	6.23659e+09	6.67037e+09	1.83708e+10	4.81759e+10	7.7221e+10	101584328967	95372878023	60925371810	2.57778e+10	12705799479	4.68126e+11	1.74456e+09	1.27242e+09	1.24732e+09	1.33407e+09	3.67415e+09	9.63519e+09	1.54442e+10	2.03169e+10	19074576807	12185075629	5.15557e+09	2.54116e+09	9.36252e+10	5.67789e+09	4.08512e+09	3.58614e+09	2.99416e+09	4.68166e+09	1.35885e+10	3.2256e+10	4.92017e+10	4.65919e+10	2.50517e+10	1.08992e+10	7.37461e+09	2.05989e+11	3.0449e+09	2.27698e+09	2.65045e+09	3.67621e+09	1.36891e+10	3.45874e+10	4.4965e+10	52382620148
Asia	INTERNAL	Cambodja	2767882700	1999413334	2407990454	3689385165	9340764220	16423574710	22388575250	27337268230	32064349820	33458424080	13276891590	4671318770	169825838323	553576584	399882737	481598110	737877139	1868152973	3284715004	4477715379	5467453768	6412869667	6691684915	2655378544	934263828	33965168648	2.05105e+09	1.40481e+09	1.25944e+09	1.07109e+09	2068833921	5679467421	9.78626e+09	13054760688	17048889000	17381813750	4.24782e+09	2.75669e+09	7.78109e+10	716829865	594605198	1148551238	2618299893	7271929423	10744106902	12602316644	14282507158
Asia	EXTERNAL	China	2.29208e+09	1.24676e+09	4.83505e+09	2.36083e+10	2.99409e+10	2.40147e+10	3.3302e+10	3.84025e+10	2.67732e+10	1.24582e+10	5.62954e+09	3.63986e+09	2.06143e+11	4.58417e+08	2.49351e+08	9.67011e+08	4.72167e+09	5.98818e+09	4.80295e+09	6.66039e+09	7.6805e+09	5.35464e+09	2.49163e+09	1.12591e+09	7.27973e+08	4.12286e+10	7.00448e+08	3.68119e+08	2.90007e+08	3.89764e+09	6.741e+09	5.65651e+09	7.5449e+09	7.22011e+09	4.96072e+09	3.56567e+09	2.11872e+09	1.28401e+09	4.43479e+10	1.59164e+09	8.78637e+08	4.54505e+09	1.97107e+10	2.31999e+10	1.83582e+10	2.57571e+10	3.11824e+10
Asia	INTERNAL	China	1.04778e+11	1.14209e+11	2.06415e+11	2.91594e+11	4.02211e+11	6.07123e+11	7.9432e+11	6.37968e+11	4.43514e+11	2.76845e+11	1.7656e+11	1.21949e+11	4.17749e+12	2.09556e+10	2.28419e+10	4.12829e+10	5.83187e+10	8.04422e+10	1.21425e+11	1.58864e+11	1.27594e+11	8.87028e+10	5.53691e+10	3.53119e+10	2.43899e+10	8.35497e+11	5.11736e+10	4.45705e+10	6.99404e+10	9.49301e+10	1.45833e+11	2.39111e+11	2.94841e+11	2.18082e+11	1.65785e+11	1.18321e+11	8.20123e+10	6.39278e+10	1.58853e+12	5.36042e+10	6.96389e+10	1.36474e+11	1.96663e+11	2.56378e+11	3.68012e+11	4.99479e+11	4.19886e+11
Asia	TOTAL	China	1.0707e+11	1.15456e+11	2.1125e+11	3.15202e+11	4.32152e+11	6.31138e+11	8.27622e+11	6.7637e+11	4.70287e+11	2.89303e+11	1.82189e+11	1.25589e+11	4.38363e+12	2.1414e+10	2.30912e+10	4.22499e+10	6.30404e+10	8.64303e+10	1.26228e+11	1.65524e+11	1.35274e+11	9.40574e+10	5.78607e+10	3.64378e+10	2.51178e+10	8.76726e+11	5.1874e+10	4.49386e+10	7.02304e+10	9.88277e+10	1.52574e+11	2.44767e+11	3.02386e+11	2.25302e+11	1.70745e+11	1.21886e+11	8.41311e+10	6.52118e+10	1.63287e+12	5.51958e+10	7.05175e+10	1.41019e+11	2.16374e+11	2.79578e+11	3.86371e+11	5.25236e+11	4.51068e+11
Asia	EXTERNAL	India	7.49714e+09	6.69482e+09	8.51223e+09	1.08955e+10	2.08826e+10	6.42579e+10	1.34971e+11	1.12056e+11	7.38984e+10	3.62004e+10	1.42597e+10	9.24035e+09	4.99366e+11	1.49943e+09	1.33897e+09	1.70245e+09	2.17911e+09	4.17652e+09	1.28516e+10	2.69942e+10	2.24111e+10	1.47797e+10	7.24009e+09	2.85194e+09	1.84807e+09	9.98732e+10	4.76547e+09	3.78164e+09	4.60149e+09	5.75031e+09	9.89679e+09	2.88307e+10	6.64792e+10	5.62288e+10	3.82423e+10	1.89124e+10	8.73022e+09	6.16756e+09	2.52387e+11	2.73167e+09	2.91318e+09	3.91074e+09	5.14523e+09	1.09858e+10	3.54272e+10	6.84919e+10	5.58268e+10
Asia	INTERNAL	India	3.49026e+10	3.08837e+10	4.07392e+10	5.85244e+10	9.04877e+10	2.02086e+11	4.58943e+11	5.25779e+11	3.77749e+11	1.96026e+11	8.35912e+10	5.00011e+10	2.14971e+12	6.98051e+09	6.17675e+09	8.14784e+09	1.17049e+10	1.80975e+10	4.04172e+10	9.17886e+10	1.05156e+11	7.55498e+10	3.92052e+10	1.67182e+10	1.00002e+10	4.29943e+11	1.93338e+10	1.51439e+10	1.69555e+10	2.23401e+10	3.44108e+10	6.52593e+10	1.48403e+11	1.95978e+11	1.30248e+11	6.05739e+10	3.38933e+10	2.50299e+10	7.6757e+11	1.55688e+10	1.57398e+10	2.37837e+10	3.61842e+10	5.60769e+10	1.36827e+11	3.1054e+11	3.298e+11
Asia	TOTAL	India	4.23997e+10	3.75786e+10	4.92514e+10	6.94199e+10	1.1137e+11	2.66344e+11	5.93914e+11	6.37834e+11	4.51647e+11	2.32226e+11	9.78509e+10	5.92414e+10	2.64908e+12	8.47994e+09	7.51571e+09	9.85029e+09	1.3884e+10	2.22741e+10	5.32688e+10	1.18783e+11	1.27567e+11	9.03295e+10	4.64453e+10	1.95702e+10	1.18483e+10	5.29816e+11	2.40993e+10	1.89256e+10	2.1557e+10	2.80905e+10	4.43076e+10	9.409e+10	2.14882e+11	2.52207e+11	1.6849e+11	7.94863e+10	4.26235e+10	3.11974e+10	1.01996e+12	1.83004e+10	1.8653e+10	2.76944e+10	4.13295e+10	6.70627e+10	1.72254e+11	3.79032e+11	3.85627e+11
Asia	EXTERNAL	Indonesia	15349983460	14134510082	16103229998	18708376974	16881111104	13062465644	11521331730	10790615748	12167225308	14354363794	13826182824	14500058042	171399454708	3069995890	2826902470	3220645910	3741674210	3376221590	2612493648	2304266390	2158123320	2433445606	2870873098	2765236652	2900011174	34279889958	6747578080	6570831550	7106762698	8.78489e+09	7977606244	5435230107	5096474490	4004959210	2650821094	3384594990	4559208896	6912902684	6.92319e+10	8602404130	7563678160	8996467100	9923486212	8903502890	7627236308	6424857474	6785656446
Asia	INTERNAL	Indonesia	419438857550	364417097218	397462135648	406426929630	361364049466	279850252431	242723430479	2.17793e+11	2.34738e+11	279431838120	345936109844	418282957748	3.96786e+12	83887771375	72883419786	79492428283	81285388105	72272810087	55970054959	48544688902	4.35585e+10	4.69477e+10	5.58864e+10	6.91872e+10	83656594287	7.93573e+11	190819489901	149280728553	173144559896	1.83447e+11	1.81774e+11	1.03265e+11	9.28311e+10	7.38234e+10	6.99499e+10	9.03242e+10	1.3005e+11	192321510567	1.63103e+12	228619366524	215136368984	224317574603	222979811814	179589630112	176584769566	149892296565	1.43969e+11
Asia	TOTAL	Indonesia	434788841010	378551607300	413565365646	425135306604	378245160570	292912718075	254244762209	2.28583e+11	2.46906e+11	293786201914	359762292668	432783015790	4.13926e+12	86957767265	75710322256	82713074193	85027062315	75649031677	58582548607	50848955292	4.57167e+10	4.93811e+10	5.87572e+10	7.19525e+10	86556605461	8.27853e+11	197567067981	155851560103	180251322594	1.92232e+11	1.89752e+11	1.08701e+11	9.79276e+10	7.78284e+10	7.26007e+10	9.37088e+10	1.34609e+11	199234413251	1.70026e+12	237221770654	222700047144	233314041703	232903298026	188493133002	184212005874	156317154039	1.50755e+11
Asia	EXTERNAL	Iran	1.26912e+10	1.73657e+10	2.89933e+10	4.09976e+10	3.8795e+10	1.64509e+10	8.19341e+09	5.63248e+09	3.96313e+09	4.10055e+09	6.99468e+09	1.04269e+10	1.94605e+11	2.53823e+09	3.47313e+09	5.79866e+09	8.19951e+09	7.75899e+09	3.29018e+09	1.63868e+09	1.1265e+09	7.92625e+08	8.20109e+08	1.39894e+09	2.08538e+09	3.89209e+10	2.24583e+09	3.5085e+09	6.39787e+09	9.33779e+09	1.12363e+10	5.89281e+09	3.63774e+09	2.58239e+09	1.78191e+09	1.6492e+09	1.47876e+09	1.68259e+09	5.14317e+10	1.04453e+10	1.38572e+10	2.25954e+10	3.16598e+10	2.75587e+10	1.05581e+10	4.55567e+09	3.05009e+09
Asia	INTERNAL	Iran	1.75669e+10	2.2428e+10	3.62338e+10	4.25012e+10	2.78734e+10	1.32591e+10	8.6471e+09	6.30208e+09	5.68081e+09	6.87529e+09	1.02259e+10	1.55223e+10	2.13116e+11	3.51339e+09	4.48561e+09	7.24676e+09	8.50025e+09	5.57468e+09	2.65183e+09	1.72942e+09	1.26042e+09	1.13616e+09	1.37506e+09	2.04519e+09	3.10446e+09	4.26232e+10	3.33197e+09	4.22443e+09	7.76822e+09	1.09564e+10	8.63117e+09	5.14882e+09	3.76061e+09	2.76856e+09	2.16774e+09	2.70476e+09	3.02348e+09	2.71357e+09	5.71997e+10	1.4235e+10	1.82036e+10	2.84656e+10	3.15448e+10	1.92422e+10	8.11032e+09	4.88648e+09	3.53352e+09
Asia	TOTAL	Iran	3.02581e+10	3.97937e+10	6.52271e+10	8.34988e+10	6.66684e+10	2.971e+10	1.68405e+10	1.19346e+10	9.64393e+09	1.09758e+10	1.72206e+10	2.59492e+10	4.07721e+11	6.05162e+09	7.95874e+09	1.30454e+10	1.66998e+10	1.33337e+10	5.94201e+09	3.3681e+09	2.38691e+09	1.92879e+09	2.19517e+09	3.44412e+09	5.18984e+09	8.15442e+10	5.5778e+09	7.73292e+09	1.41661e+10	2.02942e+10	1.98674e+10	1.10416e+10	7.39835e+09	5.35095e+09	3.94965e+09	4.35396e+09	4.50224e+09	4.39616e+09	1.08631e+11	2.46803e+10	3.20608e+10	5.1061e+10	6.32046e+10	4.68009e+10	1.86684e+10	9.44215e+09	6.58362e+09
Asia	EXTERNAL	Iraq	1.10991e+10	1.39319e+10	2.28566e+10	3.21124e+10	2.70013e+10	1.00956e+10	4.50505e+09	3.11726e+09	2.22612e+09	2.45413e+09	5.80131e+09	1.01988e+10	1.454e+11	2.21982e+09	2.78638e+09	4.57132e+09	6.42248e+09	5.40026e+09	2.01913e+09	9.01011e+08	6.23451e+08	4.45224e+08	4.90825e+08	1.16026e+09	2.03975e+09	2.90799e+10	2.28944e+09	3.35867e+09	5.83598e+09	8.37186e+09	8.36138e+09	3.88479e+09	2.49905e+09	1.82343e+09	1.26371e+09	1.10103e+09	1.13051e+09	1.40663e+09	4.13265e+10	8.80967e+09	1.05732e+10	1.70206e+10	2.37405e+10	1.86399e+10	6.21085e+09	2.006e+09	1.29383e+09
Asia	INTERNAL	Iraq	4.86852e+09	6.22753e+09	7.49626e+09	6.47627e+09	3.67e+09	1.46793e+09	9.53276e+08	6.40773e+08	4.0945e+08	5.36903e+08	2.23456e+09	3.95225e+09	3.89337e+10	9.73705e+08	1.24551e+09	1.49925e+09	1.29525e+09	7.33999e+08	2.93586e+08	1.90655e+08	1.28155e+08	8.189e+07	1.07381e+08	4.46912e+08	7.90451e+08	7.78674e+09	5.89787e+08	1.35996e+09	2.0497e+09	1.48153e+09	8.1513e+08	4.49962e+08	3.32021e+08	2.28083e+08	1.46332e+08	1.22804e+08	1.36389e+08	2.59776e+08	7.97147e+09	4.27874e+09	4.86757e+09	5.44656e+09	4.99474e+09	2.85487e+09	1.01797e+09	6.21255e+08	4.1269e+08
Asia	TOTAL	Iraq	1.59676e+10	2.01594e+10	3.03529e+10	3.85886e+10	3.06713e+10	1.15636e+10	5.45833e+09	3.75803e+09	2.63557e+09	2.99103e+09	8.03587e+09	1.4151e+10	1.84333e+11	3.19353e+09	4.03188e+09	6.07057e+09	7.71773e+09	6.13425e+09	2.31271e+09	1.09167e+09	7.51606e+08	5.27114e+08	5.98206e+08	1.60717e+09	2.8302e+09	3.68666e+10	2.87922e+09	4.71864e+09	7.88568e+09	9.85338e+09	9.17651e+09	4.33475e+09	2.83107e+09	2.05151e+09	1.41004e+09	1.22383e+09	1.2669e+09	1.6664e+09	4.92979e+10	1.30884e+10	1.54408e+10	2.24672e+10	2.87353e+10	2.14948e+10	7.22882e+09	2.62726e+09	1.70652e+09
Asia	EXTERNAL	Israel	3.42125e+08	5.0147e+08	4.92268e+08	2.72615e+08	1.72725e+08	1.11954e+08	7.64887e+07	4.6447e+07	2.40479e+07	2.43408e+07	6.66345e+07	1.77782e+08	2.3089e+09	6.84249e+07	1.00294e+08	9.84535e+07	5.45231e+07	3.4545e+07	2.23907e+07	1.52977e+07	9.2894e+06	4.80959e+06	4.86816e+06	1.33269e+07	3.55565e+07	4.6178e+08	5.78625e+07	1.27061e+08	1.33739e+08	9.8157e+07	6.60137e+07	3.56193e+07	2.14238e+07	1.06627e+07	5.42935e+06	4.55743e+06	7.11834e+06	2.00048e+07	5.87649e+08	2.84262e+08	3.7441e+08	3.58529e+08	1.74458e+08	1.06711e+08	7.63343e+07	5.50649e+07	3.57843e+07
Asia	INTERNAL	Israel	3.51152e+08	446760086	3.68459e+08	1.8478e+08	1.04298e+08	6.68478e+07	4.70834e+07	3.12864e+07	1.97251e+07	2.75992e+07	7.77563e+07	2.0187e+08	1.92762e+09	7.02304e+07	8.9352e+07	7.36918e+07	3.6956e+07	2.08597e+07	1.33696e+07	9.41668e+06	6.25729e+06	3.94501e+06	5.51985e+06	1.55513e+07	4.03739e+07	3.85523e+08	6.05113e+07	1.28636e+08	1.00386e+08	6.66335e+07	4.77098e+07	3.21537e+07	2.23356e+07	1.2852e+07	6.02051e+06	4.87394e+06	7.3768e+06	2.77785e+07	5.17268e+08	2.90641e+08	3.18124e+08	2.68073e+08	1.18146e+08	5.65885e+07	3.46941e+07	2.47478e+07	1.84345e+07
Asia	TOTAL	Israel	6.93276e+08	9.4823e+08	8.60727e+08	4.57395e+08	2.77023e+08	1.78801e+08	1.23572e+08	7.77334e+07	4.3773e+07	5.194e+07	1.44391e+08	3.79652e+08	4.23651e+09	1.38655e+08	1.89646e+08	1.72145e+08	9.1479e+07	5.54046e+07	3.57603e+07	2.47144e+07	1.55467e+07	8.7546e+06	1.0388e+07	2.88782e+07	7.59304e+07	8.47303e+08	1.18374e+08	2.55697e+08	2.34125e+08	1.64791e+08	1.13723e+08	6.7773e+07	4.37594e+07	2.35147e+07	1.14499e+07	9.43137e+06	1.44951e+07	4.77833e+07	1.10492e+09	5.74903e+08	6.92534e+08	6.26602e+08	2.92605e+08	1.633e+08	1.11028e+08	7.98127e+07	5.42188e+07
Asia	INTERNAL	Japan	1.68117e+10	1.61761e+10	29221484500	48297776623	51847138372	41684829194	56705126116	39396371880	44497175120	41096616380	28287779710	23015144080	4.37037e+11	3.36234e+09	3.23522e+09	5.8443e+09	9659555725	10369428356	8336966792	11341025448	7879275173	8899436109	8219324237	5657556549	4603029372	8.74075e+10	8.12543e+09	6.86465e+09	1.24389e+10	20162118988	22455924035	15657685468	19446715363	11295809594	11861691611	13750198744	11684087566	9.68388e+09	1.63427e+11	8.68627e+09	9.31142e+09	1.67826e+10	28135655135	29391214340	26027145047	37258412396	28100561040
Asia	EXTERNAL	Jordan	3.3797e+08	4.77674e+08	4.37337e+08	2.32432e+08	1.33561e+08	8.8249e+07	6.4065e+07	4.20979e+07	2.42683e+07	2.69082e+07	6.80341e+07	1.85881e+08	2.11848e+09	6.7594e+07	9.55348e+07	8.74675e+07	4.64863e+07	2.67123e+07	1.76498e+07	1.2813e+07	8.41959e+06	4.85367e+06	5.38163e+06	1.36068e+07	3.71763e+07	4.23696e+08	6.02256e+07	1.28603e+08	1.19984e+08	8.62814e+07	6.34365e+07	3.84542e+07	2.45803e+07	1.3879e+07	7.15739e+06	5.16039e+06	7.58716e+06	2.30805e+07	5.78429e+08	2.77745e+08	3.49071e+08	3.17353e+08	1.4615e+08	7.01249e+07	4.97948e+07	3.94846e+07	2.82189e+07
Asia	INTERNAL	Jordan	1.59443e+08	2.20106e+08	2.50681e+08	1.62569e+08	1.08594e+08	5.97753e+07	3.55869e+07	1.93234e+07	9.61644e+06	1.44182e+07	4.0841e+07	8.2797e+07	1.16375e+09	3.18886e+07	4.40213e+07	5.01362e+07	3.25138e+07	2.17189e+07	1.19551e+07	7.11738e+06	3.86467e+06	1.92329e+06	2.88364e+06	8.16821e+06	1.65594e+07	2.3275e+08	2.08862e+07	4.65516e+07	5.18507e+07	3.74457e+07	2.13305e+07	9.94125e+06	5.82895e+06	3.21036e+06	2.47866e+06	2.70558e+06	3.45838e+06	7.48919e+06	2.13177e+08	1.38557e+08	1.73555e+08	1.9883e+08	1.25123e+08	8.72637e+07	4.98341e+07	2.9758e+07	1.6113e+07
Asia	TOTAL	Jordan	4.97413e+08	6.9778e+08	6.88018e+08	3.95e+08	2.42156e+08	1.48024e+08	9.96519e+07	6.14213e+07	3.38848e+07	4.13264e+07	1.08875e+08	2.68678e+08	3.28223e+09	9.94826e+07	1.39556e+08	1.37604e+08	7.90001e+07	4.84311e+07	2.96049e+07	1.99304e+07	1.22843e+07	6.77696e+06	8.26528e+06	2.1775e+07	5.37357e+07	6.56446e+08	8.11118e+07	1.75154e+08	1.71835e+08	1.23727e+08	8.4767e+07	4.83955e+07	3.04093e+07	1.70894e+07	9.63605e+06	7.86597e+06	1.10455e+07	3.05697e+07	7.91606e+08	4.16301e+08	5.22626e+08	5.16184e+08	2.71273e+08	1.57389e+08	9.96289e+07	6.92426e+07	4.43319e+07
Asia	EXTERNAL	Kazakhstan	7.42238e+09	1.10036e+10	2.18399e+10	4.22465e+10	5.2678e+10	5.62187e+10	6.45071e+10	2.89903e+10	1.38076e+10	1.0462e+10	8.74105e+09	7.85651e+09	3.25774e+11	1.48448e+09	2.20072e+09	4.36799e+09	8.4493e+09	1.05356e+10	1.12437e+10	1.29014e+10	5.79806e+09	2.76152e+09	2.0924e+09	1.74821e+09	1.5713e+09	6.51548e+10	2.65121e+09	2.84585e+09	7.27146e+09	1.60834e+10	2.04772e+10	2.50863e+10	2.93245e+10	1.22037e+10	7.14728e+09	5.3086e+09	4.19727e+09	3.39802e+09	1.35995e+11	4.77117e+09	8.15774e+09	1.45685e+10	2.61631e+10	3.22008e+10	3.11325e+10	3.51826e+10	1.67866e+10
Asia	INTERNAL	Kazakhstan	8.98214e+09	1.10772e+10	2.91887e+10	8.01452e+10	4.34796e+10	3.16487e+10	2.74878e+10	1.94419e+10	1.35875e+10	1.30636e+10	1.26036e+10	1.09186e+10	3.01625e+11	1.79643e+09	2.21545e+09	5.83774e+09	1.6029e+10	8.69593e+09	6.32974e+09	5.49756e+09	3.88838e+09	2.71751e+09	2.61273e+09	2.52072e+09	2.18372e+09	6.0325e+10	9.90507e+08	9.82033e+08	3.36697e+09	2.00937e+10	1.51279e+10	1.32112e+10	1.16043e+10	7.3852e+09	4.88671e+09	4.15301e+09	3.4487e+09	1.79533e+09	8.70454e+10	7.99163e+09	1.00952e+10	2.58217e+10	6.00516e+10	2.83517e+10	1.84376e+10	1.58835e+10	1.20567e+10
Asia	TOTAL	Kazakhstan	1.64045e+10	2.20808e+10	5.10287e+10	1.22392e+11	9.61576e+10	8.78674e+10	9.1995e+10	4.84322e+10	2.73951e+10	2.35256e+10	2.13447e+10	1.87751e+10	6.27398e+11	3.28091e+09	4.41617e+09	1.02057e+10	2.44783e+10	1.92315e+10	1.75735e+10	1.8399e+10	9.68644e+09	5.47903e+09	4.70513e+09	4.26893e+09	3.75502e+09	1.2548e+11	3.64172e+09	3.82789e+09	1.06384e+10	3.6177e+10	3.5605e+10	3.82974e+10	4.09288e+10	1.95889e+10	1.2034e+10	9.46161e+09	7.64597e+09	5.19336e+09	2.2304e+11	1.27628e+10	1.82529e+10	4.03902e+10	8.62147e+10	6.05526e+10	4.957e+10	5.10662e+10	2.88433e+10
Asia	INTERNAL/TOTAL	Kuwait	76395955	4.96266e+07	63324136	3.84386e+07	1.88059e+07	7.28669e+06	4.08337e+06	2.57157e+06	848867	1.96631e+06	5.39308e+07	4.62866e+07	3.63565e+08	1.52792e+07	9.92531e+06	1.26648e+07	7.68773e+06	3.76117e+06	1.45734e+06	816674	514314	169773	393262	1.07862e+07	9.25732e+06	7.27131e+07	624220	629755	728646	709957	554946	504114	516503	517009	501075	521468	517699	577757	6.90315e+06	75771743	4.89968e+07	62595518	37728696	1.82509e+07	6.78258e+06	3.56687e+06	2.05456e+06
Asia	INTERNAL/TOTAL	Kyrgystan	2.18567e+09	2.26999e+09	4.97278e+09	1.03009e+10	1.75366e+10	2.4731e+10	2.80795e+10	1.55897e+10	8.43172e+09	5.9316e+09	3.96747e+09	2.89602e+09	1.26893e+11	4.37135e+08	4.53997e+08	9.94555e+08	2.06018e+09	3.50731e+09	4.94621e+09	5.6159e+09	3.11794e+09	1.68634e+09	1.18632e+09	7.93494e+08	5.79204e+08	2.53786e+10	1.26365e+09	1.00129e+09	1.97734e+09	4.80807e+09	7.56156e+09	1.19107e+10	1.43596e+10	7.41026e+09	4.41839e+09	3.10246e+09	2.18757e+09	1.70407e+09	6.17049e+10	9.22021e+08	1.26869e+09	2.99544e+09	5.49282e+09	9.975e+09	1.28203e+10	1.372e+10	8.17944e+09
Asia	EXTERNAL	Laos	5.44382e+09	4.10689e+09	4.02669e+09	3.95429e+09	8.55111e+09	2.15961e+10	3.40484e+10	45266695733	47208280493	33086718920	1.49961e+10	7528505623	2.29814e+11	1.08877e+09	8.21378e+08	8.05338e+08	7.90857e+08	1.71022e+09	4.31923e+09	6.80968e+09	9.05334e+09	9441656682	6617344439	2.99923e+09	1.5057e+09	4.59627e+10	3.56959e+09	2.59833e+09	2.28865e+09	1.87269e+09	2.41864e+09	5.82961e+09	1.44298e+10	2.16436e+10	2.34765e+10	1.4517e+10	6.95061e+09	4.53818e+09	1.04133e+11	1.87423e+09	1.50856e+09	1.73804e+09	2.08159e+09	6.13246e+09	1.57665e+10	1.96186e+10	23623092458
Asia	INTERNAL	Laos	3041101764	2165380563	2.23412e+09	2.84423e+09	9.97812e+09	26891859414	44018939010	57401614054	47969047230	25336986490	8852056842	4257014370	2.3499e+11	6.0822e+08	4.33076e+08	4.46825e+08	5.68847e+08	1.99562e+09	5378372166	8803788069	11480322543	9593809900	5067397923	1770411775	8.51403e+08	4.69981e+10	2.00789e+09	1.43003e+09	1.26834e+09	1.15889e+09	2.47165e+09	8.09795e+09	1.82526e+10	2.79734e+10	2.32206e+10	9554333644	3.73468e+09	2.66734e+09	1.01838e+11	1033212087	735347769	9.65785e+08	1.68535e+09	7.50648e+09	18793907432	25766384410	29428261060
Asia	TOTAL	Laos	8.48493e+09	6.27227e+09	6.26081e+09	6.79852e+09	1.85292e+10	4.8488e+10	7.80673e+10	102668309787	95177327723	58423705410	2.38482e+10	11785519993	4.64804e+11	1.69699e+09	1.25445e+09	1.25216e+09	1.3597e+09	3.70585e+09	9.6976e+09	1.56135e+10	2.05337e+10	19035466582	11684742362	4.76964e+09	2.3571e+09	9.29608e+10	5.57748e+09	4.02836e+09	3.55699e+09	3.03158e+09	4.89029e+09	1.39276e+10	3.26823e+10	4.9617e+10	4.66971e+10	2.40713e+10	1.06853e+10	7.20552e+09	2.05971e+11	2.90745e+09	2.24391e+09	2.70382e+09	3.76694e+09	1.36389e+10	3.45604e+10	4.5385e+10	53051353518
Asia	EXTERNAL	Lebanon	23853640	29132590	26369560	13759150	9577848	6619871	4922712	3187967	1.65713e+06	1.72774e+06	4263411	12352603	1.37424e+08	4770739	5826513	5273917	2751833	1915571	1323973	984542	637593	331426	345548	852681	2470522	2.74849e+07	5201041	8019310	8599331	6125286	4991207	2.79402e+06	1.09643e+06	623735	469436	498542	1.05354e+06	2589018	4.20609e+07	18652610	21113280	17770240	7633870	4586643	3825847	3826280	2564234
Asia	INTERNAL	Lebanon	879151564	1066209316	1097697060	709736020	350622956	188919184	142466847	1.05212e+08	7.80556e+07	1.05269e+08	245919675	556115357	5.52537e+09	175830313	213241946	219539479	141947238	70124591	3.77838e+07	2.84934e+07	2.10424e+07	1.56111e+07	2.10537e+07	4.9184e+07	1.11223e+08	1.10508e+09	2.23644e+08	2.80387e+08	354525257	228029608	173748112	1.23849e+08	9.37331e+07	6.756e+07	4.44956e+07	3.8038e+07	4.59924e+07	1.07742e+08	1.78174e+09	655507812	785822248	743171890	481706559	176874811	65070577	48733775	3.76519e+07
Asia	TOTAL	Lebanon	903005204	1095341906	1124066620	723495170	360200804	195539055	147389559	1.084e+08	7.97127e+07	1.06996e+08	250183086	568467960	5.6628e+09	180601052	219068459	224813396	144699071	72040162	3.91078e+07	2.94779e+07	2.168e+07	1.59425e+07	2.13993e+07	5.00366e+07	1.13694e+08	1.13256e+09	2.28845e+08	2.88407e+08	363124588	234154894	178739319	1.26643e+08	9.48295e+07	6.81837e+07	4.4965e+07	3.85366e+07	4.70459e+07	1.10331e+08	1.8238e+09	674160422	806935528	760942130	489340429	181461454	68896424	52560055	4.02162e+07
Asia	EXTERNAL	Malaysia	505666100	305220890	275051320	277945570	291454380	258867750	228882300	245147180	305022260	388295350	520532300	741054800	4.34314e+09	101133210	61044200	55010272	55589095	58290889	51773592	45776476	49029436	61004453	77659080	104106500	148210980	868628183	210485730	92951390	83676010	85497460	114151130	86291760	79696940	86254500	99732950	169418750	263746800	300864470	1672767890	295180200	212269600	191375300	192448050	177303250	172576090	149185400	158892650
Asia	INTERNAL	Malaysia	61101900910	43248310718	40724912752	4.13683e+10	42606558119	3.54715e+10	3.03588e+10	3.08635e+10	3.90269e+10	4.96532e+10	62684468983	70184983192	5.47293e+11	12220380666	8649662459	8.14498e+09	8.27365e+09	8.52131e+09	7.0943e+09	6.07176e+09	6.17269e+09	7.80537e+09	9.93063e+09	1.25369e+10	14036996463	1.09459e+11	2.50015e+10	1.20061e+10	1.22226e+10	1.36051e+10	1.91604e+10	1.31652e+10	1.17828e+10	1.10569e+10	1.51428e+10	2.35263e+10	3.11064e+10	3.23212e+10	2.20097e+11	36100417630	31242177094	28502307183	2.77632e+10	23446118906	2.23063e+10	1.8576e+10	1.98066e+10
Asia	TOTAL	Malaysia	61607567010	43553531608	40999964072	4.16462e+10	42898012499	3.57304e+10	3.05877e+10	3.11086e+10	3.93319e+10	5.00415e+10	63205001283	70926037992	5.51636e+11	12321513876	8710706659	8.19999e+09	8.32924e+09	8.5796e+09	7.14607e+09	6.11754e+09	6.22172e+09	7.86638e+09	1.00083e+10	1.2641e+10	14185207443	1.10327e+11	2.5212e+10	1.20991e+10	1.23063e+10	1.36906e+10	1.92746e+10	1.32515e+10	1.18625e+10	1.11431e+10	1.52425e+10	2.36957e+10	3.13701e+10	3.26221e+10	2.2177e+11	36395597830	31454446694	28693682483	2.79556e+10	23623422156	2.24789e+10	1.87252e+10	1.99655e+10
Asia	EXTERNAL	Mongolia	1.30698e+08	8.12532e+07	1.0508e+08	5.78631e+08	1605899164	1544756231	1.72247e+09	1726441466	1099481802	5.99687e+08	2.98176e+08	1.85235e+08	9.67781e+09	2.61397e+07	1.62506e+07	2.1016e+07	1.15726e+08	3.2118e+08	3.08951e+08	3.44495e+08	3.45288e+08	2.19896e+08	1.19937e+08	5.96351e+07	3.7047e+07	1.93556e+09	5.80764e+07	2.98513e+07	1.51521e+07	9.67486e+07	4.02637e+08	5.29312e+08	6.32423e+08	5.83487e+08	4.34873e+08	2.56735e+08	1.23368e+08	8.81577e+07	3.25082e+09	7.2622e+07	5.14019e+07	8.99277e+07	4.81883e+08	1203261930	1.01544e+09	1.09005e+09	1142954476
Asia	INTERNAL	Mongolia	2.40369e+09	1.80858e+09	1.25303e+10	1.82314e+10	1.16402e+10	1.43749e+10	1.913e+10	1.92722e+10	1.30472e+10	8.24131e+09	5.49398e+09	3.79707e+09	1.29971e+11	4.80739e+08	3.61716e+08	2.50605e+09	3.64628e+09	2.32804e+09	2.87499e+09	3.82601e+09	3.85444e+09	2.60944e+09	1.64826e+09	1.0988e+09	7.59414e+08	2.59942e+10	5.10937e+08	2.25405e+08	7.62658e+08	3.01254e+09	2.9073e+09	4.35358e+09	5.08927e+09	4.83569e+09	3.76437e+09	2.78738e+09	1.58277e+09	9.17509e+08	3.07494e+10	1.89276e+09	1.58317e+09	1.17676e+10	1.52189e+10	8.73291e+09	1.00213e+10	1.40408e+10	1.44365e+10
Asia	TOTAL	Mongolia	2.53439e+09	1.88983e+09	1.26353e+10	1.88101e+10	1.32461e+10	1.59197e+10	2.08525e+10	2.09987e+10	1.41467e+10	8.841e+09	5.79215e+09	3.9823e+09	1.39649e+11	5.06878e+08	3.77966e+08	2.52707e+09	3.76201e+09	2.64922e+09	3.18394e+09	4.1705e+09	4.19973e+09	2.82934e+09	1.7682e+09	1.15843e+09	7.96461e+08	2.79298e+10	5.69014e+08	2.55257e+08	7.7781e+08	3.10929e+09	3.30994e+09	4.88289e+09	5.7217e+09	5.41917e+09	4.19924e+09	3.04411e+09	1.70613e+09	1.00567e+09	3.40002e+10	1.96538e+09	1.63458e+09	1.18575e+10	1.57008e+10	9.93617e+09	1.10368e+10	1.51308e+10	1.55795e+10
Asia	EXTERNAL	Myanmar	5.56938e+09	4.58364e+09	5.54393e+09	6.9076e+09	1.33535e+10	3.94231e+10	6.08908e+10	5.4539e+10	4.33413e+10	2.79456e+10	1.36619e+10	7.33543e+09	2.83095e+11	1.11388e+09	9.16728e+08	1.10879e+09	1.38152e+09	2.67069e+09	7.88462e+09	1.21782e+10	1.09078e+10	8.66825e+09	5.58913e+09	2.73239e+09	1.46709e+09	5.6619e+10	3.91443e+09	2.97483e+09	2.90184e+09	2.92362e+09	5.05384e+09	1.52586e+10	3.24083e+10	2.98588e+10	2.40982e+10	1.41134e+10	6.94369e+09	4.90345e+09	1.45353e+11	1.65494e+09	1.6088e+09	2.64209e+09	3.98398e+09	8.29961e+09	2.41645e+10	2.84824e+10	2.46802e+10
Asia	INTERNAL	Myanmar	12392799280	10639456191	1.38525e+10	18475698645	52285058795	164893545864	246837251310	252795697142	198057681840	126972812848	43451310540	16466638098	1.15712e+12	2478560159	2.12789e+09	2.7705e+09	3.69514e+09	1.0457e+10	3.29787e+10	49367451446	50559141167	39611536306	25394563357	8690263416	3293328122	2.31424e+11	8.22091e+09	6.2846e+09	6.70944e+09	7.56076e+09	1.31987e+10	6.91181e+10	145421384275	150664598128	115447719776	59901919644	16797042933	10697880992	6.10023e+11	4.17189e+09	4.35486e+09	7.14309e+09	10914934848	39086313851	95775417627	101415861860	102131095726
Asia	TOTAL	Myanmar	1.79622e+10	1.52231e+10	1.93965e+10	2.53833e+10	6.56385e+10	2.04317e+11	3.07728e+11	3.07335e+11	2.41399e+11	1.54918e+11	5.71132e+10	2.38021e+10	1.44022e+12	3.59244e+09	3.04462e+09	3.87929e+09	5.07666e+09	1.31277e+10	4.08633e+10	6.15456e+10	6.14669e+10	4.82798e+10	3.09837e+10	1.14227e+10	4.76041e+09	2.88043e+11	1.21353e+10	9.25943e+09	9.61128e+09	1.04844e+10	1.82526e+10	8.43768e+10	1.7783e+11	1.80523e+11	1.39546e+11	7.40153e+10	2.37407e+10	1.56013e+10	7.55376e+11	5.82683e+09	5.96366e+09	9.78517e+09	1.48989e+10	4.73859e+10	1.1994e+11	1.29898e+11	1.26811e+11
Asia	INTERNAL/TOTAL	Nepal	3.06395e+09	2.92746e+09	3.45325e+09	3.62241e+09	5.95298e+09	1.53138e+10	4.14807e+10	4.88396e+10	3.61433e+10	1.87239e+10	6.75397e+09	3.68106e+09	1.89956e+11	6.1279e+08	5.85493e+08	6.90649e+08	7.24483e+08	1.19059e+09	3.06276e+09	8.29614e+09	9.76793e+09	7.22866e+09	3.74479e+09	1.35079e+09	7.36212e+08	3.79913e+10	1.97365e+09	1.6936e+09	1.94369e+09	1.95178e+09	2.71424e+09	5.76589e+09	1.96229e+10	2.7656e+10	2.12353e+10	9.75835e+09	3.73768e+09	2.38664e+09	1.0044e+11	1.0903e+09	1.23386e+09	1.50956e+09	1.67063e+09	3.23874e+09	9.54793e+09	2.18578e+10	2.11836e+10
Asia	EXTERNAL	North Korea	549336732	4.3231e+08	847887931	2177453260	2169852810	2031576194	4013590400	5935666530	3203283810	1563024031	1143631044	773520098	2.48411e+10	1.09867e+08	8.64621e+07	1.69578e+08	435490709	433970573	406315293	802718243	1187133302	640656974	312604820	2.28726e+08	1.54704e+08	4.96823e+09	3.78541e+08	2.57271e+08	3.25716e+08	782034551	8.54633e+08	8.25447e+08	1220079059	1609032528	981662915	844417323	6.75904e+08	515522578	9.27026e+09	170795452	1.75039e+08	522171475	1395418712	1315219531	1206129592	2793511685	4326634380
Asia	INTERNAL	North Korea	1635096976	1504730205	2847317164	5818286602	7229208810	5754873850	14760849580	19164220660	11719872350	4402767680	3474684498	2337972885	80649881260	3.27019e+08	3.00946e+08	5.69464e+08	1163657431	1445841995	1150974976	2952169949	3832844854	2343974682	880553722	694937008	4.67595e+08	1.613e+10	1.06784e+09	7.94469e+08	1.08827e+09	1.99344e+09	2388810278	2.12978e+09	4077391458	5523095187	2897191917	2081353397	1.75813e+09	1.41627e+09	2.7216e+10	5.67255e+08	7.10261e+08	1.75905e+09	3824850376	4840398257	3625096669	10683457880	13641126070
Asia	TOTAL	North Korea	2184433708	1.93704e+09	3695205095	7995739862	9399061620	7786450044	18774439980	25099887190	14923156160	5965791711	4618315542	3111492983	1.05491e+11	4.36887e+08	3.87408e+08	7.39041e+08	1599148140	1879812568	1557290269	3754888192	5019978156	2984631656	1193158542	9.23663e+08	6.22299e+08	2.10982e+10	1.44638e+09	1.05174e+09	1.41399e+09	2.77547e+09	3.24344e+09	2.95522e+09	5297470517	7132127715	3878854832	2925770720	2.43403e+09	1.9318e+09	3.64863e+10	7.3805e+08	8.853e+08	2.28122e+09	5220269088	6155617788	4831226261	13476969565	17967760450
Asia	INTERNAL/TOTAL	Oman	8.85674e+07	1.31469e+08	2.70045e+08	2.78133e+08	2.02502e+08	2.29994e+08	9.67789e+07	8.43586e+07	3.26919e+07	6.21591e+07	1.57365e+08	8.63812e+07	1.72044e+09	1.77135e+07	2.62938e+07	5.40091e+07	5.56266e+07	4.05003e+07	4.59989e+07	1.93558e+07	1.68717e+07	6.53838e+06	1.24318e+07	3.14729e+07	1.72762e+07	3.44089e+08	2.30767e+06	1.28026e+06	1.30473e+06	1.19174e+06	1.39919e+06	2.75449e+06	3.90233e+06	4.3611e+06	3.85067e+06	3.42403e+06	2.81953e+06	2.78216e+06	3.13779e+07	8.62597e+07	1.30189e+08	2.68741e+08	2.76941e+08	2.01102e+08	2.2724e+08	9.28766e+07	7.99975e+07
Asia	EXTERNAL	Pakistan	2.45155e+09	3.38572e+09	6.47829e+09	9.52688e+09	1.18495e+10	1.59759e+10	2.95563e+10	2.09707e+10	8.07734e+09	3.98971e+09	2.93284e+09	2.56871e+09	1.17764e+11	4.90311e+08	6.77143e+08	1.29566e+09	1.90538e+09	2.3699e+09	3.19519e+09	5.91127e+09	4.19415e+09	1.61547e+09	7.97943e+08	5.86568e+08	5.13741e+08	2.35527e+10	9.46922e+08	9.38287e+08	1.91944e+09	3.32916e+09	4.1556e+09	5.22559e+09	9.33407e+09	6.26072e+09	3.38771e+09	2.37234e+09	1.73684e+09	1.3371e+09	4.09438e+10	1.50463e+09	2.44743e+09	4.55885e+09	6.19773e+09	7.69391e+09	1.07503e+10	2.02223e+10	1.471e+10
Asia	INTERNAL	Pakistan	4.8062e+09	7.71638e+09	1.33249e+10	1.26806e+10	1.14916e+10	1.85314e+10	4.52753e+10	3.61484e+10	1.71922e+10	7.29416e+09	5.12369e+09	4.72407e+09	1.84309e+11	9.61241e+08	1.54328e+09	2.66498e+09	2.53612e+09	2.29831e+09	3.70629e+09	9.05505e+09	7.22969e+09	3.43843e+09	1.45883e+09	1.02474e+09	9.44813e+08	3.68618e+10	1.56862e+09	1.61797e+09	2.52703e+09	3.33155e+09	4.03099e+09	6.30598e+09	1.18391e+10	8.03982e+09	4.93946e+09	3.29413e+09	2.36664e+09	1.88002e+09	5.17413e+10	3.23759e+09	6.09841e+09	1.07979e+10	9.34906e+09	7.46058e+09	1.22255e+10	3.34362e+10	2.81086e+10
Asia	TOTAL	Pakistan	7.25776e+09	1.11021e+10	1.98032e+10	2.22075e+10	2.33411e+10	3.45074e+10	7.48316e+10	5.71192e+10	2.52695e+10	1.12839e+10	8.05653e+09	7.29277e+09	3.02072e+11	1.45155e+09	2.22042e+09	3.96064e+09	4.4415e+09	4.66822e+09	6.90147e+09	1.49663e+10	1.14238e+10	5.0539e+09	2.25678e+09	1.61131e+09	1.45855e+09	6.04145e+10	2.51554e+09	2.55625e+09	4.44647e+09	6.66071e+09	8.1866e+09	1.15316e+10	2.11731e+10	1.43005e+10	8.32717e+09	5.66647e+09	4.10349e+09	3.21712e+09	9.26851e+10	4.74222e+09	8.54584e+09	1.53567e+10	1.55468e+10	1.51545e+10	2.29758e+10	5.36585e+10	4.28186e+10
Asia	EXTERNAL	Palestina	3.67069e+08	5.28605e+08	5.1827e+08	2.89352e+08	1.75871e+08	1.12249e+08	7.61105e+07	4.59587e+07	2.4428e+07	2.72704e+07	7.43792e+07	1.9999e+08	2.43955e+09	7.34138e+07	1.05721e+08	1.03654e+08	5.78704e+07	3.51743e+07	2.24499e+07	1.52221e+07	9.19174e+06	4.88561e+06	5.45408e+06	1.48759e+07	3.99979e+07	4.87911e+08	6.21385e+07	1.41077e+08	1.39501e+08	9.95132e+07	6.62609e+07	3.62397e+07	2.25542e+07	1.25044e+07	7.19747e+06	5.10589e+06	7.2371e+06	2.44635e+07	6.23792e+08	3.0493e+08	3.87528e+08	3.7877e+08	1.89839e+08	1.0961e+08	7.60097e+07	5.35563e+07	3.34542e+07
Asia	INTERNAL	Palestina	188961552	266800242	230573814	109057624	66306490	4.59062e+07	3.4526e+07	2.43494e+07	1.52844e+07	1.57259e+07	3.56596e+07	93619362	1.12677e+09	3.77923e+07	5.33601e+07	46114803	2.18115e+07	1.32613e+07	9.18124e+06	6.9052e+06	4.86988e+06	3.05688e+06	3.14517e+06	7.13193e+06	1.87239e+07	2.25354e+08	35079935	61176974	6.35199e+07	4.82903e+07	3.62251e+07	2.48189e+07	1.71082e+07	1.01603e+07	2.58645e+06	3.51869e+06	6.70711e+06	1.11693e+07	3.20361e+08	153881617	205623265	167053896	60767336	30081350	2.10872e+07	1.74178e+07	1.41891e+07
Asia	TOTAL	Palestina	5.5603e+08	7.95405e+08	7.48844e+08	3.9841e+08	2.42178e+08	1.58156e+08	1.10637e+08	7.03081e+07	3.97125e+07	4.29963e+07	1.10039e+08	2.93609e+08	3.56632e+09	1.11206e+08	1.59081e+08	1.49769e+08	7.9682e+07	4.84356e+07	3.16311e+07	2.21273e+07	1.40616e+07	7.94249e+06	8.59925e+06	2.20078e+07	5.87218e+07	7.13265e+08	9.72184e+07	2.02254e+08	2.03021e+08	1.47804e+08	1.02486e+08	6.10587e+07	3.96624e+07	2.26648e+07	9.78392e+06	8.62458e+06	1.39442e+07	3.56328e+07	9.44154e+08	4.58812e+08	5.93151e+08	5.45823e+08	2.50606e+08	1.39692e+08	9.7097e+07	7.09741e+07	4.76433e+07
Asia	INTERNAL/TOTAL	Philippines	34809819309	26130243536	20156624440	15576684483	24323327100	40854401070	60197333768	61632243054	57105717400	55647474105	45124897333	41589877190	483148642788	6961964343	5226049067	4031325431	3115337381	4864665938	8170880442	12039467360	12326448772	11421144025	11129495526	9024980317	8317975696	96629734298	8.08634e+09	5.13447e+09	4.51975e+09	3.41019e+09	5.2407e+09	12632164601	25859525294	27868579346	23017911504	21475420922	1.31926e+10	1.03786e+10	1.60816e+11	26723478756	20995769744	15636873725	12166498941	19082623208	28222236132	34337809372	33763662241
Asia	INTERNAL/TOTAL	Qatar	1.10246e+07	1.38965e+07	1.75739e+07	8.35596e+06	2.57641e+06	730532	398930	222137	217007	312004	4.81898e+06	1.10923e+07	7.12193e+07	2.20493e+06	2.77931e+06	3.51477e+06	1.67119e+06	515282	146106	79786	44427.4	43401.4	62400.7	963795	2.21846e+06	1.42439e+07	204916	176595	200129	184352	181108	170758	176565	177079	174575	180700	187389	191125	2.20529e+06	1.08197e+07	1.37199e+07	1.73737e+07	8.1716e+06	2.3953e+06	559774	222364	45058
Asia	INTERNAL/TOTAL	Saudi Arabia	1.38675e+09	1.27625e+09	1.46099e+09	1.46395e+09	1.00593e+09	6.85058e+08	5.54021e+08	1.23998e+09	1.63138e+09	6.87424e+08	8.29217e+08	9.13709e+08	1.31347e+10	2.77349e+08	2.55251e+08	2.92199e+08	2.92791e+08	2.01186e+08	1.37012e+08	1.10804e+08	2.47995e+08	3.26277e+08	1.37485e+08	1.65843e+08	1.82742e+08	2.62693e+09	1.20862e+08	9.89332e+07	1.01439e+08	1.28841e+08	1.56286e+08	1.2506e+08	1.22007e+08	2.0409e+08	2.44417e+08	1.97067e+08	1.47118e+08	1.30462e+08	1.77658e+09	1.26588e+09	1.17732e+09	1.35956e+09	1.33511e+09	8.49646e+08	5.59998e+08	4.32014e+08	1.03589e+09
Asia	INTERNAL/TOTAL	Singapore	120116100	63246050	77568780	94118820	118005600	96610100	101435700	89677500	86380700	106894000	163434800	178861800	1296349950	24023230	12649210	15513750	18823750	23601120	19322000	20287120	17935500	17276120	21378790	32686970	35772370	259269930	28029040	11938403	21446560	47737010	61847150	37564370	36534570	26383790	22041530	28531390	88710370	82239030	493003213	92087300	51307610	56122190	46381730	56158410	59045650	64901110	63293640
Asia	EXTERNAL	South Korea	142535160	134066374	265256040	488112820	509944510	410434450	1413533650	1698417400	1216601400	386613750	272723630	191303780	7129542964	28507031	26813282	53051221	97622566	101988922	82086903	282706820	339683620	243320250	77322770	54544726	38260766	1425908877	90516121	69110132	88674573	154099379	136711161	129696770	316159610	382410480	233184770	163905990	142507670	116102190	2023078846	52019019	64956233	176581482	334013440	373233350	280737680	1097374170	1316007290
Asia	INTERNAL	South Korea	1879855484	2099963844	3427246790	4150066310	4778795730	5581696210	15607989480	12953907580	12301236680	5105275380	2828846973	2176137531	72891017992	3.75971e+08	419992811	685449434	830013378	955759233	1116339313	3121597900	2590781470	2460247830	1021055301	565769442	435227529	1.45782e+10	8.73336e+08	7.60754e+08	1.08578e+09	1.40851e+09	1.41427e+09	1.38853e+09	3138185583	2.48017e+09	1.62535e+09	1.40907e+09	1.14186e+09	9.60573e+08	1.76864e+10	1006520027	1339209401	2341468605	2741554620	3364528510	4193163740	12469802150	10473736240
Asia	TOTAL	South Korea	2022390644	2234030218	3692502830	4638179130	5288740240	5992130660	17021523130	14652324980	13517838080	5491889130	3101570603	2367441311	80020560956	4.04478e+08	446806093	738500655	927635944	1057748155	1198426216	3404304720	2930465090	2703568080	1098378071	620314168	473488295	1.60041e+10	9.63852e+08	8.29864e+08	1.17445e+09	1.56261e+09	1.55098e+09	1.51823e+09	3454345193	2.86258e+09	1.85854e+09	1.57298e+09	1.28437e+09	1.07668e+09	1.97095e+10	1058539046	1404165634	2518050087	3075568060	3737761860	4473901420	13567176320	11789743530
Asia	INTERNAL/TOTAL	Sri Lanka	6184155040	3085525960	2545006990	2965721781	3403389370	3182383295	2964872468	2657459526	2787240920	5140241830	10033932920	9425629690	54375559790	1236831203	617105223	509001416	593144539	680677904	636476802	5.92975e+08	5.31492e+08	5.57448e+08	1028048363	2006786411	1885125870	1.08751e+10	1606482345	8.60106e+08	7.51692e+08	7.71929e+08	1.26933e+09	1.35558e+09	1.53262e+09	1.47507e+09	1.05992e+09	1521379374	2587661742	2686255867	1.7478e+10	4577673010	2225420152	1793314330	2193793058	2134057874	1826807045	1432250016	1182386873
Asia	EXTERNAL	Syria	4654390101	5.50078e+09	9.35115e+09	15897396689	16176313276	6.23857e+09	2.54819e+09	1.75609e+09	1.30584e+09	1.5917e+09	2.89053e+09	4.24546e+09	7.21564e+10	9.30878e+08	1.10016e+09	1.87023e+09	3.17948e+09	3.23526e+09	1.24771e+09	5.09639e+08	3.51219e+08	2.61168e+08	3.18341e+08	5.78106e+08	8.49091e+08	1.44313e+10	1.06968e+09	1.44779e+09	2.83676e+09	4.27419e+09	5.21649e+09	2.50181e+09	1.54604e+09	1.1608e+09	8.46862e+08	7.98523e+08	7.45392e+08	8.73729e+08	2.33181e+10	3.58471e+09	4.05299e+09	6.51439e+09	11623201563	10959821856	3.73676e+09	1.00215e+09	5.95293e+08
Asia	INTERNAL	Syria	1.6694e+09	2.23894e+09	2.48286e+09	1.92078e+09	1.32902e+09	8.1919e+08	5.63801e+08	3.54641e+08	1.98683e+08	2.2081e+08	5.11365e+08	1.1077e+09	1.34172e+10	3.3388e+08	4.47789e+08	4.96573e+08	3.84157e+08	2.65804e+08	1.63838e+08	1.1276e+08	7.09283e+07	3.97366e+07	4.41621e+07	1.02273e+08	2.21539e+08	2.68344e+09	3.34502e+08	4.51277e+08	5.58181e+08	4.28489e+08	3.11476e+08	1.7359e+08	9.60164e+07	4.93783e+07	3.06038e+07	3.19617e+07	4.46257e+07	1.34053e+08	2.64415e+09	1.3349e+09	1.78767e+09	1.92468e+09	1.4923e+09	1.01755e+09	6.45599e+08	4.67784e+08	3.05263e+08
Asia	TOTAL	Syria	6.32379e+09	7.73972e+09	1.1834e+10	1.78182e+10	1.75053e+10	7.05776e+09	3.11199e+09	2.11073e+09	1.50452e+09	1.81251e+09	3.40189e+09	5.35315e+09	8.55736e+10	1.26476e+09	1.54794e+09	2.3668e+09	3.56364e+09	3.50107e+09	1.41155e+09	6.22399e+08	4.22147e+08	3.00904e+08	3.62503e+08	6.80379e+08	1.07063e+09	1.71147e+10	1.40418e+09	1.89906e+09	3.39494e+09	4.70268e+09	5.52797e+09	2.6754e+09	1.64206e+09	1.21018e+09	8.77466e+08	8.30485e+08	7.90017e+08	1.00778e+09	2.59622e+10	4.91961e+09	5.84066e+09	8.43907e+09	1.31155e+10	1.19774e+10	4.38236e+09	1.46994e+09	9.00556e+08
Asia	INTERNAL/TOTAL	Taiwan	3693056290	3869209556	4241727834	4373757724	6206973366	9882347638	8468754676	10693465990	10070010002	6592114260	3990316970	3435954490	75517688796	738611381	773841757	848345764	874751615	1241394679	1976469720	1693750997	2138693080	2014001760	1318422998	798063463	687190989	15103538203	2.02236e+09	1.94487e+09	1.97538e+09	1863016226	2424264987	3175449268	2254937528	3457881370	2621521015	1.77074e+09	1.45542e+09	1.60076e+09	2.65666e+10	1670691308	1924334267	2266352860	2510741483	3782708400	6706897790	6213817710	7235584680
Asia	EXTERNAL	Tajikistan	7.18827e+08	9.53226e+08	2.1282e+09	3.95053e+09	6.37626e+09	7.5879e+09	10520774337	3.49397e+09	1.20539e+09	9.37672e+08	8.20984e+08	7.41717e+08	3.94355e+10	1.43765e+08	1.90645e+08	4.2564e+08	7.90105e+08	1.27525e+09	1.51758e+09	2.10415e+09	6.98794e+08	2.41079e+08	1.87535e+08	1.64197e+08	1.48343e+08	7.88709e+09	2.95478e+08	3.16035e+08	7.594e+08	1.67832e+09	2.33263e+09	2.79965e+09	4.08618e+09	1.26971e+09	7.1657e+08	5.78345e+08	4.61026e+08	3.82513e+08	1.56759e+10	4.23349e+08	6.37191e+08	1.3688e+09	2.2722e+09	4.04364e+09	4.78826e+09	6434594874	2.22426e+09
Asia	INTERNAL	Tajikistan	1.39104e+09	1.9714e+09	4.21961e+09	6.83703e+09	9.80679e+09	1.36615e+10	2.16225e+10	8.0732e+09	2.516e+09	1.8999e+09	1.704e+09	1.60029e+09	7.53032e+10	2.78209e+08	3.9428e+08	8.43923e+08	1.36741e+09	1.96136e+09	2.73229e+09	4.32449e+09	1.61464e+09	5.032e+08	3.79981e+08	3.40801e+08	3.20058e+08	1.50606e+10	5.57036e+08	6.19046e+08	1.72737e+09	3.32634e+09	4.58002e+09	5.92601e+09	9.13572e+09	2.87182e+09	1.40587e+09	1.12421e+09	8.97351e+08	7.4617e+08	3.2917e+10	8.34007e+08	1.35236e+09	2.49224e+09	3.51069e+09	5.22677e+09	7.73544e+09	1.24867e+10	5.20138e+09
Asia	TOTAL	Tajikistan	2.10987e+09	2.92463e+09	6.34781e+09	1.07876e+10	1.61831e+10	2.12494e+10	3.21432e+10	1.15672e+10	3.72139e+09	2.83758e+09	2.52499e+09	2.34201e+09	1.14739e+11	4.21974e+08	5.84926e+08	1.26956e+09	2.15751e+09	3.23661e+09	4.24987e+09	6.42865e+09	2.31343e+09	7.44279e+08	5.67515e+08	5.04997e+08	4.68401e+08	2.29477e+10	8.52514e+08	9.35081e+08	2.48677e+09	5.00466e+09	6.91265e+09	8.72566e+09	1.32219e+10	4.14153e+09	2.12244e+09	1.70256e+09	1.35838e+09	1.12868e+09	4.85928e+10	1.25736e+09	1.98955e+09	3.86105e+09	5.78289e+09	9.2704e+09	1.25237e+10	1.89213e+10	7.42564e+09
Asia	EXTERNAL	Thailand	8.83735e+09	6.60952e+09	7.07002e+09	7.83961e+09	1.99615e+10	6.07769e+10	9.85847e+10	1.09421e+11	8.89973e+10	5.01588e+10	2.28695e+10	1.20014e+10	4.93128e+11	1.76747e+09	1.3219e+09	1.414e+09	1.56792e+09	3.99231e+09	1.21554e+10	1.97169e+10	2.18842e+10	1.77995e+10	1.00318e+10	4.5739e+09	2.40028e+09	9.86255e+10	6.05098e+09	4.45025e+09	4.09499e+09	3.65308e+09	5.73748e+09	2.02339e+10	4.93882e+10	5.89719e+10	4.75109e+10	2.28569e+10	1.1109e+10	7.73381e+09	2.41791e+11	2.78636e+09	2.15927e+09	2.97503e+09	4.18654e+09	1.42241e+10	4.0543e+10	4.91966e+10	5.04491e+10
Asia	INTERNAL	Thailand	9.77577e+09	5838185295	6.08584e+09	7.27113e+09	1.71072e+10	3.31172e+10	4.48197e+10	62458367177	74018759883	66674236080	33669311342	19122632385	3.79958e+11	1.95515e+09	1.16764e+09	1.21717e+09	1.45423e+09	3.42144e+09	6.62345e+09	8.96395e+09	1.24917e+10	14803752464	13334847768	6733862569	3.82453e+09	7.59917e+10	5.01788e+09	3.36234e+09	2.91481e+09	2.32057e+09	3.33824e+09	8.15164e+09	1.70766e+10	2.55879e+10	3.37718e+10	2.84787e+10	1.29686e+10	7.61586e+09	1.50605e+11	4.75789e+09	2475846194	3.17102e+09	4.95056e+09	1.37689e+10	2.49656e+10	2.77431e+10	36870471552
Asia	TOTAL	Thailand	1.86131e+10	1.24477e+10	1.31559e+10	1.51107e+10	3.70687e+10	9.38941e+10	1.43404e+11	1.71879e+11	1.63016e+11	1.16833e+11	5.65388e+10	3.11241e+10	8.73086e+11	3.72262e+09	2.48954e+09	2.63117e+09	3.02215e+09	7.41374e+09	1.87788e+10	2.86809e+10	3.43759e+10	3.26032e+10	2.33666e+10	1.13078e+10	6.22481e+09	1.74617e+11	1.10689e+10	7.81259e+09	7.00981e+09	5.97365e+09	9.07573e+09	2.83855e+10	6.64648e+10	8.45598e+10	8.12826e+10	5.13356e+10	2.40776e+10	1.53497e+10	3.92396e+11	7.54425e+09	4.63512e+09	6.14605e+09	9.13709e+09	2.7993e+10	6.55086e+10	7.69397e+10	8.73196e+10
Asia	EXTERNAL	Timor-Leste	177160400	205644700	185046300	85807000	34505720	24373360	14209690	8871980	6806906	7346260	17971230	99138870	866882416	35432090	41128930	37009260	17161400	6901151	4874672	2841941	1774397	1361379	1469252	3594248	19827780	173376500	78291410	95523700	96941800	19578960	12929990	9778390	7644640	5744880	4148233	3247140	1.63875e+06	14445743	3.49914e+08	98869000	110121000	88104610	66228110	21575730	14594970	6565056	3127110
Asia	INTERNAL	Timor-Leste	2441430710	2562154950	2706836180	1853035550	1021353660	634663060	400058793	232202920	187285835	244786866	551465142	1769821850	14605095516	488286169	512430993	541367130	370606981	204270751	126932599	80011763	4.64406e+07	3.74572e+07	4.89574e+07	1.10293e+08	353964473	2.92102e+09	767033357	1019574113	998633360	462220329	275832492	198987544	1.65497e+08	1.26538e+08	9.39752e+07	7.45705e+07	8.56023e+07	408966674	4.67743e+09	1674397450	1542580606	1708203100	1390814890	745521186	435675516	234562084	105664624
Asia	TOTAL	Timor-Leste	2618591110	2767799650	2891882480	1938842550	1055859380	659036420	414268483	241074900	194092741	252133126	569436372	1868960720	15471977932	523718259	553559923	578376390	387768381	211171902	131807271	82853704	4.8215e+07	3.88186e+07	5.04266e+07	1.13887e+08	373792253	3.0944e+09	845324767	1115097813	1095575160	481799289	288762482	208765934	1.73141e+08	1.32283e+08	9.81235e+07	7.78177e+07	8.7241e+07	423412417	5.02734e+09	1773266450	1652701606	1796307710	1457043000	767096916	450270486	241127140	108791734
Asia	EXTERNAL	Turkmenistan	3.17771e+09	5.08474e+09	1.1985e+10	2.02504e+10	2.45434e+10	2.39815e+10	3.34271e+10	1.25221e+10	4.42703e+09	3.34577e+09	3.04479e+09	3.04114e+09	1.48831e+11	6.35542e+08	1.01695e+09	2.397e+09	4.05009e+09	4.90868e+09	4.79629e+09	6.68541e+09	2.50442e+09	8.85406e+08	6.69153e+08	6.08957e+08	6.08227e+08	2.97661e+10	1.05948e+09	1.38714e+09	3.70753e+09	7.42595e+09	8.7279e+09	9.59726e+09	1.39097e+10	4.61928e+09	2.3927e+09	1.87533e+09	1.50379e+09	1.27583e+09	5.74819e+10	2.11823e+09	3.69761e+09	8.27746e+09	1.28245e+10	1.58155e+10	1.43842e+10	1.95173e+10	7.90283e+09
Asia	INTERNAL	Turkmenistan	9.9603e+08	1.96617e+09	2.946e+09	2.71642e+09	2.07367e+09	1.19747e+09	8.16143e+08	5.15062e+08	3.43209e+08	3.42685e+08	4.84482e+08	6.44121e+08	1.50415e+10	1.99206e+08	3.93234e+08	5.89201e+08	5.43283e+08	4.14734e+08	2.39494e+08	1.63229e+08	1.03012e+08	6.86418e+07	6.85369e+07	9.68964e+07	1.28824e+08	3.00829e+09	1.3575e+08	2.70599e+08	5.33378e+08	5.04121e+08	3.59032e+08	2.11722e+08	1.49219e+08	9.89078e+07	6.70237e+07	7.39592e+07	7.72016e+07	9.98428e+07	2.58076e+09	8.60281e+08	1.69557e+09	2.41263e+09	2.2123e+09	1.71464e+09	9.85747e+08	6.66924e+08	4.16154e+08
Asia	TOTAL	Turkmenistan	4.17374e+09	7.05091e+09	1.4931e+10	2.29668e+10	2.66171e+10	2.51789e+10	3.42432e+10	1.30372e+10	4.77024e+09	3.68845e+09	3.52927e+09	3.68526e+09	1.63872e+11	8.34748e+08	1.41018e+09	2.9862e+09	4.59337e+09	5.32342e+09	5.03579e+09	6.84864e+09	2.60743e+09	9.54048e+08	7.3769e+08	7.05854e+08	7.37052e+08	3.27744e+10	1.19523e+09	1.65774e+09	4.24091e+09	7.93007e+09	9.08693e+09	9.80898e+09	1.40589e+10	4.71819e+09	2.45972e+09	1.94929e+09	1.58099e+09	1.37567e+09	6.00627e+10	2.97851e+09	5.39317e+09	1.06901e+10	1.50368e+10	1.75302e+10	1.53699e+10	2.01843e+10	8.31899e+09
Asia	INTERNAL/TOTAL	United Arab Emirates	3.74622e+07	7.73936e+07	9.89943e+07	8.31255e+07	2.13582e+07	1.08181e+07	9.55431e+06	5.00354e+06	2.0846e+06	2.01859e+06	7.36616e+06	2.6069e+07	3.81248e+08	7.49244e+06	1.54787e+07	1.97989e+07	1.66251e+07	4.27164e+06	2.16362e+06	1.91086e+06	1.00071e+06	416921	403718	1.47323e+06	5.2138e+06	7.62496e+07	758190	687316	716773	666727	669909	636654	670124	667605	653084	693158	683173	724071	8.22678e+06	3.6704e+07	7.67063e+07	9.82775e+07	8.24588e+07	2.06883e+07	1.01814e+07	8.88419e+06	4.33593e+06
Asia	EXTERNAL	Uzbekistan	4.33379e+09	7.14496e+09	1.4479e+10	2.03243e+10	2.3915e+10	2.54907e+10	3.4595e+10	1.29666e+10	4.6914e+09	3.82162e+09	3.89545e+09	4.16911e+09	1.59827e+11	8.66758e+08	1.42899e+09	2.8958e+09	4.06485e+09	4.78301e+09	5.09814e+09	6.91899e+09	2.59332e+09	9.3828e+08	7.64324e+08	7.79089e+08	8.33822e+08	3.19654e+10	1.13802e+09	1.50463e+09	4.17646e+09	7.52212e+09	8.94156e+09	9.96528e+09	1.40846e+10	4.60397e+09	2.4495e+09	1.98239e+09	1.66045e+09	1.40211e+09	5.94311e+10	3.19577e+09	5.64032e+09	1.03026e+10	1.28021e+10	1.49735e+10	1.55254e+10	2.05104e+10	8.36262e+09
Asia	INTERNAL	Uzbekistan	2.4641e+09	5.10781e+09	7.76781e+09	8.0885e+09	7.18129e+09	5.23574e+09	3.20121e+09	1.54304e+09	9.92124e+08	1.03599e+09	1.41612e+09	1.94139e+09	4.59751e+10	4.9282e+08	1.02156e+09	1.55356e+09	1.6177e+09	1.43626e+09	1.04715e+09	6.40242e+08	3.08609e+08	1.98425e+08	2.07197e+08	2.83224e+08	3.88278e+08	9.19502e+09	4.029e+08	7.10826e+08	2.10268e+09	2.54422e+09	2.63029e+09	2.09383e+09	1.2571e+09	6.31683e+08	4.26717e+08	3.80847e+08	3.91943e+08	3.85914e+08	1.3959e+10	2.0612e+09	4.39698e+09	5.66513e+09	5.54429e+09	4.551e+09	3.1419e+09	1.94411e+09	9.1136e+08
Asia	TOTAL	Uzbekistan	6.79789e+09	1.22528e+10	2.22468e+10	2.84128e+10	3.10963e+10	3.07265e+10	3.77962e+10	1.45096e+10	5.68352e+09	4.8576e+09	5.31157e+09	6.11049e+09	2.05802e+11	1.35958e+09	2.45055e+09	4.44936e+09	5.68256e+09	6.21927e+09	6.14529e+09	7.55923e+09	2.90193e+09	1.1367e+09	9.71521e+08	1.06231e+09	1.2221e+09	4.11604e+10	1.54092e+09	2.21546e+09	6.27914e+09	1.00663e+10	1.15719e+10	1.20591e+10	1.53417e+10	5.23565e+09	2.87621e+09	2.36323e+09	2.05239e+09	1.78802e+09	7.339e+10	5.25697e+09	1.00373e+10	1.59677e+10	1.83464e+10	1.95245e+10	1.86673e+10	2.24545e+10	9.27398e+09
Asia	EXTERNAL	Vietnam	1.26174e+10	9.39653e+09	9.94764e+09	1.20036e+10	2.95639e+10	6.81864e+10	1.06793e+11	136447629927	130346492423	91575271060	3.8146e+10	17642037711	6.62666e+11	2.52348e+09	1.87931e+09	1.98953e+09	2.40072e+09	5.91278e+09	1.36373e+10	2.13586e+10	2.72895e+10	26069299455	18315055800	7.6292e+09	3.52841e+09	1.32533e+11	8.21378e+09	5.91884e+09	5.28696e+09	4.77806e+09	7.8888e+09	2.09626e+10	4.5412e+10	6.5794e+10	6.44376e+10	4.01458e+10	1.54809e+10	1.06583e+10	2.94978e+11	4.40363e+09	3.47768e+09	4.66067e+09	7.22552e+09	2.16751e+10	4.72238e+10	6.13809e+10	70653599616
Asia	INTERNAL	Vietnam	13011934116	8410677888	9097034827	11789492997	25654583322	41804168379	51981400144	58318433187	58001029112	57680999810	39752887004	24084220960	399586861746	2602387212	1.68214e+09	1.81941e+09	2.3579e+09	5.13092e+09	8360834077	10396279915	1.16637e+10	11600206112	11536200247	7950577249	4816844483	7.99174e+10	5.75893e+09	4.05929e+09	3.83654e+09	4.43672e+09	8.23999e+09	17439132955	2.35162e+10	2.67948e+10	2.60047e+10	22909199195	11036748393	8.9964e+09	1.63029e+11	7253005144	4351388123	5260492927	7352769293	17414595201	24365034375	28465219971	31523674442
Asia	TOTAL	Vietnam	2.56293e+10	1.78072e+10	1.90447e+10	2.37931e+10	5.52185e+10	1.09991e+11	1.58774e+11	194766063114	188347521535	149256270870	7.78989e+10	41726258671	1.06225e+12	5.12587e+09	3.56144e+09	3.80893e+09	4.75862e+09	1.10437e+10	2.19981e+10	3.17549e+10	3.89532e+10	37669505567	29851256047	1.55798e+10	8.34525e+09	2.12451e+11	1.39727e+10	9.97813e+09	9.1235e+09	9.21478e+09	1.61288e+10	3.84017e+10	6.89282e+10	9.25888e+10	9.04423e+10	6.3055e+10	2.65176e+10	1.96547e+10	4.58006e+11	1.16566e+10	7.82907e+09	9.92117e+09	1.45783e+10	3.90897e+10	7.15888e+10	8.98461e+10	102177274058
Asia	INTERNAL/TOTAL	Yemen	6.64926e+08	8.23789e+08	7.4499e+08	1.18129e+09	1.44224e+09	1.53219e+09	1.8246e+09	4.38233e+09	4.0906e+09	2.02654e+09	1.08674e+09	7.66279e+08	2.05665e+10	1.32985e+08	1.64758e+08	1.48998e+08	2.36257e+08	2.88449e+08	3.06438e+08	3.6492e+08	8.76465e+08	8.18119e+08	4.05309e+08	2.17348e+08	1.53256e+08	4.1133e+09	2.60711e+08	2.03705e+08	1.9342e+08	1.96913e+08	3.03332e+08	2.72153e+08	4.10813e+08	1.15861e+09	1.22237e+09	6.19531e+08	3.9304e+08	3.2329e+08	5.55789e+09	4.04215e+08	6.20083e+08	5.5157e+08	9.84372e+08	1.13891e+09	1.26004e+09	1.41379e+09	3.22372e+09
Europe	EXTERNAL	Albania	857929605	815128287	1094816198	1375147810	1359492220	752594704	366586193	269460306	373700745	604363828	854806045	1045944651	9769970592	171585925	163025754	218963270	275029653	271898446	150518946	73317264	53892060	74740174	1.20873e+08	1.70961e+08	209189010	1.95399e+09	1.88484e+08	1.96951e+08	2.76531e+08	496134461	518275735	3.52969e+08	1.92106e+08	1.48355e+08	1.29055e+08	1.42272e+08	215831255	2.02635e+08	3.0596e+09	669444929	618177276	818284941	879013521	841216406	399626159	174480678	121104844
Europe	INTERNAL	Albania	2550905810	2390429000	3097932347	3211969740	2476952240	1306306270	685877263	534893531	850930533	1651292816	2472909460	3181681060	24412080070	510181133	478085900	619586690	642393991	495390527	261261233	1.37175e+08	106978703	170186083	330258687	494582039	636336207	4.88242e+09	514872197	559768856	817245940	1294674673	986316097	6.20579e+08	3.96198e+08	3.06897e+08	2.63017e+08	297385583	502301034	622674885	7.18193e+09	2036032988	1830660343	2280686903	1917294980	1490635940	685726980	289679002	227996088
Europe	TOTAL	Albania	3408835415	3205557287	4192748545	4587117550	3836444460	2058900974	1052463456	804353837	1224631278	2255656644	3327715505	4227625711	34182050662	681767058	641111654	838549960	917423644	767288973	411780179	2.10493e+08	160870763	244926257	4.51131e+08	6.65543e+08	845525217	6.83641e+09	7.03357e+08	7.5672e+08	1.09378e+09	1790809134	1504591832	9.73548e+08	5.88304e+08	4.55253e+08	3.92073e+08	4.39657e+08	718132289	8.2531e+08	1.02415e+10	2705477917	2448837619	3098971844	2796308501	2331852346	1085353139	464159680	349100932
Europe	INTERNAL/TOTAL	Andorra	3302183	2.43271e+06	5.03043e+06	9800801	58242080	73920740	18089080	6993529	5657361	5506718	5350297	4179950	1.98506e+08	660436	486543	1.00609e+06	1.96016e+06	11648440	14784153	3617815	1398705	1131473	1101342	1070057	835990	3.97012e+07	800483	509731	627479	1.67283e+06	9193745	23179340	5608137	4359665	3369186	2697944	1.74024e+06	1.20272e+06	5.49615e+07	2501696	1.92298e+06	4.40294e+06	8127979	49048320	50741400	12480937	2633864
Europe	EXTERNAL	Armenia	3.9674e+08	4.10722e+08	1133634985	3102057133	4308330330	2462950714	1275846065	854466062	665836369	731174223	652341251	489880913	1.6484e+10	7.9348e+07	8.21445e+07	2.26727e+08	6.20412e+08	861666206	492590311	255169261	1.70893e+08	1.33167e+08	1.46235e+08	1.30468e+08	9.79762e+07	3.2968e+09	1.9698e+08	1.43078e+08	3.05322e+08	9.9826e+08	1854708419	994196276	6.63834e+08	4.84719e+08	3.59226e+08	3.72381e+08	3.18743e+08	2.66568e+08	6.95801e+09	1.9976e+08	2.67645e+08	828312949	2103797468	2453621427	1468754601	612011836	369747523
Europe	INTERNAL	Armenia	2.78046e+08	2.44499e+08	6.71376e+08	2210775531	3542180093	2627744004	1398432657	954768354	7.52177e+08	7.42389e+08	5.63348e+08	3.69533e+08	1.43553e+10	5.56093e+07	4.88997e+07	1.34275e+08	4.42155e+08	708435994	5.25549e+08	2.79686e+08	1.90954e+08	1.50435e+08	1.48478e+08	1.1267e+08	7.39066e+07	2.87105e+09	1.59371e+08	1.137e+08	1.85366e+08	7.65655e+08	1611046436	1174720345	6.42774e+08	4.41883e+08	3.56863e+08	3.55421e+08	2.85514e+08	2.16425e+08	6.30874e+09	1.18675e+08	1.30799e+08	4.86009e+08	1445120556	1931133272	1453024214	755658201	512885479
Europe	TOTAL	Armenia	6.74786e+08	6.55221e+08	1.80501e+09	5312832664	7850510423	5090694718	2674278722	1809234416	1.41801e+09	1.47356e+09	1.21569e+09	8.59414e+08	3.08392e+10	1.34957e+08	1.31044e+08	3.61002e+08	1.06257e+09	1570102200	1.01814e+09	5.34856e+08	3.61847e+08	2.83603e+08	2.94713e+08	2.43138e+08	1.71883e+08	6.16785e+09	3.56351e+08	2.56778e+08	4.90688e+08	1.76391e+09	3465754855	2168916621	1.30661e+09	9.26602e+08	7.1609e+08	7.27801e+08	6.04257e+08	4.82993e+08	1.32668e+10	3.18436e+08	3.98444e+08	1.31432e+09	3548918024	4384754699	2921778815	1367670037	882633002
Europe	EXTERNAL	Austria	2.64044e+09	2.46212e+09	3.43665e+09	3519572102	3857474181	4311329851	4303705037	3.50367e+09	2.91501e+09	2.51168e+09	2.27123e+09	2.504e+09	3.82369e+10	5.28089e+08	4.92424e+08	6.8733e+08	7.03915e+08	7.71495e+08	8.62266e+08	8.60741e+08	7.00734e+08	5.83002e+08	5.02337e+08	4.54246e+08	5.00801e+08	7.64738e+09	1.14237e+09	1.09697e+09	1.5537e+09	1.58309e+09	1.78513e+09	2.06612e+09	2.11056e+09	1.61132e+09	1.38216e+09	1.24092e+09	1.03364e+09	1.11011e+09	1.77161e+10	1.49808e+09	1.36515e+09	1.88295e+09	1936483423	2072347100	2245214092	2193146905	1.89235e+09
Europe	INTERNAL	Austria	2481216934	2340920152	3699936154	5116150219	7486575778	7818675787	7099892716	5785133289	4833690051	3.82349e+09	2.98181e+09	2.70259e+09	5.61701e+10	4.96243e+08	4.68184e+08	7.39987e+08	1.02323e+09	1.49732e+09	1.56374e+09	1.41998e+09	1.15703e+09	9.66738e+08	7.64698e+08	5.96363e+08	5.40517e+08	1.1234e+10	1.52769e+09	1.33749e+09	1.77732e+09	2.21526e+09	3.22722e+09	3.72132e+09	3.88891e+09	2.88693e+09	2.5307e+09	2.12733e+09	1.74279e+09	1.65106e+09	2.8634e+10	953525465	1.00343e+09	1.92262e+09	2900894217	4259352926	4097354836	3210980987	2898203940
Europe	TOTAL	Austria	5.12166e+09	4.80304e+09	7.13659e+09	8635722321	11344049959	12130005638	11403597753	9.2888e+09	7.7487e+09	6.33517e+09	5.25304e+09	5.20659e+09	9.4407e+10	1.02433e+09	9.60608e+08	1.42732e+09	1.72714e+09	2.26881e+09	2.426e+09	2.28072e+09	1.85776e+09	1.54974e+09	1.26703e+09	1.05061e+09	1.04132e+09	1.88814e+10	2.67006e+09	2.43446e+09	3.33102e+09	3.79834e+09	5.01235e+09	5.78744e+09	5.99947e+09	4.49825e+09	3.91286e+09	3.36824e+09	2.77643e+09	2.76117e+09	4.63501e+10	2.4516e+09	2.36858e+09	3805570675	4837377640	6331700026	6342568928	5404127892	4.79056e+09
Europe	EXTERNAL	Azerbaijan	1.48068e+09	1.4579e+09	3.6452e+09	9616133357	13931319493	9633097025	5087597188	3490200539	2.89368e+09	3.11872e+09	2.67187e+09	1.84609e+09	5.88725e+10	2.96135e+08	2.9158e+08	7.2904e+08	1.92323e+09	2786264257	1.92662e+09	1.01752e+09	6.9804e+08	5.78736e+08	6.23744e+08	5.34375e+08	3.69219e+08	1.17745e+10	8.21033e+08	6.20092e+08	1.10976e+09	3.18928e+09	6348478209	4.2469e+09	2.40734e+09	1.7179e+09	1.40079e+09	1.46636e+09	1.25711e+09	1.03691e+09	2.5622e+10	6.59643e+08	8.37809e+08	2.53545e+09	6426850084	7582840786	5386200996	2680261325	1772297015
Europe	INTERNAL	Azerbaijan	1.44604e+09	1.63424e+09	2675324160	3624366917	3989848765	3.11861e+09	2015673028	1.38101e+09	1.41892e+09	1868348307	1941298082	1584182748	2.66979e+10	2.89207e+08	3.26849e+08	5.35065e+08	724873529	7.9797e+08	6.23722e+08	4.03135e+08	2.76202e+08	2.83784e+08	3.7367e+08	3.8826e+08	3.16837e+08	5.33957e+09	7.10292e+08	6.66682e+08	1.04628e+09	1.50209e+09	1.80286e+09	1.46117e+09	8.83395e+08	6.07265e+08	5.21267e+08	6.77537e+08	7.73838e+08	7.63481e+08	1.14162e+10	7.35743e+08	9.67561e+08	1.62904e+09	2122276414	2186993152	1.65744e+09	1132277836	7.73743e+08
Europe	TOTAL	Azerbaijan	2.92671e+09	3.09214e+09	6.32053e+09	13240500274	17921168258	1.27517e+10	7103270216	4.87121e+09	4.3126e+09	4.98707e+09	4.61317e+09	3.43028e+09	8.55703e+10	5.85342e+08	6.18429e+08	1.26411e+09	2.6481e+09	3.58423e+09	2.55034e+09	1.42065e+09	9.74242e+08	8.6252e+08	9.97413e+08	9.22634e+08	6.86055e+08	1.71141e+10	1.53133e+09	1.28677e+09	2.15604e+09	4.69137e+09	8.15133e+09	5.70807e+09	3.29073e+09	2.32517e+09	1.92206e+09	2.1439e+09	2.03094e+09	1.8004e+09	3.70381e+10	1.39539e+09	1.80537e+09	4.16449e+09	8549126498	9769833938	7.04364e+09	3812539161	2.54604e+09
Europe	EXTERNAL	Belarus	2558657999	2215070455	4397250815	7674198949	4019748493	3494790332	3669480170	3026621172	2859544770	2744386004	2720130462	2664079948	42043959569	511731637	4.43014e+08	879450255	1534840053	803949800	698958211	733896121	605324266	571908983	548877330	5.44026e+08	532816050	8.40879e+09	1.07702e+09	7.76453e+08	8.0741e+08	2297668780	1790000420	1.5938e+09	1.58718e+09	1.42167e+09	1.21832e+09	1.20202e+09	1.06817e+09	1.17731e+09	1.6017e+10	1481640269	1438617309	3589840980	5376530111	2229748232	1900993125	2082304264	1604954778
Europe	INTERNAL	Belarus	3925929938	3554335531	6287589730	9998438777	5270736963	4465070919	4602638600	3870662429	3641634283	3727352374	3814201891	3774202359	56932793794	7.85186e+08	7.10867e+08	1257518041	1999688044	1054147542	893014253	920527818	774132602	728326978	745470580	7.6284e+08	754840610	1.13866e+10	1.57824e+09	1.11779e+09	1.0918e+09	2959029150	2477813341	2147313029	2144610635	1935016649	1.67557e+09	1.75192e+09	1.5778e+09	1.64869e+09	2.21056e+10	2347690035	2436541291	5195786038	7039409662	2792923601	2317757607	2458027858	1935646001
Europe	TOTAL	Belarus	6484587937	5769405986	10684840545	17672637726	9290485456	7959861251	8272118770	6897283601	6501179053	6471738378	6534332353	6438282307	98976753363	1.29692e+09	1.15388e+09	2136968296	3534528097	1858097342	1591972464	1654423939	1379456868	1300235961	1294347910	1.30687e+09	1287656660	1.97954e+10	2.65526e+09	1.89425e+09	1.89921e+09	5256697930	4267813761	3.74111e+09	3.73179e+09	3.35668e+09	2.89389e+09	2.95394e+09	2.64597e+09	2.826e+09	3.81226e+10	3829330304	3875158600	8785627018	12415939773	5022671833	4218750732	4540332122	3540600779
Europe	EXTERNAL	Belgium	900719800	741115800	794384280	649488560	516362370	403372180	316899070	250246280	237489756	354921343	465918720	710198610	6341116769	180143994	148223185	158876856	129897745	103272469	80674446	63379809	5.00493e+07	4.7498e+07	70984274	93183754	142039718	1.26822e+09	2.48239e+08	266172455	309184059	1.78096e+08	1.64361e+08	1.17031e+08	9.33778e+07	7.90557e+07	7.21193e+07	6.90609e+07	1.03242e+08	2.01787e+08	1.90173e+09	652480780	474943350	485200220	471392790	352001314	286340952	223521292	171190587
Europe	INTERNAL	Belgium	1677256990	1359987513	1538668830	1147218180	932386032	804688702	713189876	579913946	525545026	691400995	870926214	1303834344	12145016648	335451475	271997547	307733815	229443658	186477225	160937760	1.42638e+08	1.15983e+08	1.05109e+08	1.3828e+08	174185265	260766922	2.429e+09	3.92366e+08	4.16379e+08	541090228	3.54984e+08	3.76435e+08	3.08689e+08	2.76434e+08	2.3675e+08	2.08045e+08	2.05572e+08	2.32588e+08	3.7361e+08	3.92294e+09	1284891202	943608265	997578567	792234626	555950791	496000148	436755545	343163798
Europe	TOTAL	Belgium	2577976790	2101103313	2333053110	1796706740	1448748402	1208060882	1030088946	830160226	763034782	1046322338	1336844934	2014032954	18486133417	515595469	420220732	466610671	359341403	289749694	241612206	2.06018e+08	1.66032e+08	1.52607e+08	2.09264e+08	267369019	402806640	3.69723e+09	6.40605e+08	6.82552e+08	850274287	5.33079e+08	5.40796e+08	4.2572e+08	3.69812e+08	3.15806e+08	2.80164e+08	2.74633e+08	3.35829e+08	5.75397e+08	5.82467e+09	1937371982	1418551615	1482778787	1263627416	907952105	782341100	660276837	514354385
Europe	EXTERNAL	Bosnia and Herzegovina	1824080610	1926472333	3040566450	3605958370	3428520260	2115378470	1379466979	1171334830	1511317880	1807032958	2042304804	2216175040	26068608984	3.64816e+08	3.85295e+08	608113338	721191694	685704127	423075772	275893420	234266974	302263630	361406689	408460967	443235053	5.21372e+09	5.03374e+08	4.40851e+08	9.93864e+08	1191516299	1279813731	741816086	5.59728e+08	4.50257e+08	4.73978e+08	5.20187e+08	4.54113e+08	5.27005e+08	8.1365e+09	1320706732	1485621138	2046702379	2414441850	2148706672	1373562529	819739111	721077326
Europe	INTERNAL	Bosnia and Herzegovina	3019597410	2912863960	4606310570	5752050500	4471731180	2675586130	1769925230	1364026005	1666481460	2256796611	2819458630	3430618720	36745446406	603919505	582572862	921262176	1150410216	894346230	535117345	353985083	272805228	333296336	451359339	563891639	686123940	7349089899	798050962	746764241	1533717583	2229931545	1715730717	1150298218	816180933	656720125	646752825	718326369	769550787	905194664	12687218969	2221546293	2166099427	3072592820	3522118900	2756000140	1525287985	953744324	707305829
Europe	TOTAL	Bosnia and Herzegovina	4843678020	4839336293	7646877020	9358008870	7900251440	4790964600	3149392209	2535360835	3177799340	4063829569	4861763434	5646793760	62814055390	9.68736e+08	9.67867e+08	1529375514	1871601910	1580050357	958193117	629878503	507072202	635559966	812766028	972352606	1129358993	1.25628e+10	1.30142e+09	1.18762e+09	2.52758e+09	3421447844	2995544448	1892114304	1.37591e+09	1.10698e+09	1.12073e+09	1.23851e+09	1.22366e+09	1.4322e+09	2.08237e+10	3542253025	3651720565	5119295199	5936560750	4904706812	2898850514	1773483435	1428383155
Europe	EXTERNAL	Bulgaria	1.31498e+10	1.39139e+10	2.23725e+10	27066707702	2.62661e+10	2.26609e+10	1.94295e+10	1.58931e+10	1.43324e+10	1.32694e+10	1.28129e+10	1.40187e+10	2.15186e+11	2.62997e+09	2.78278e+09	4.47449e+09	5.41334e+09	5.25323e+09	4.53218e+09	3.8859e+09	3.17863e+09	2.86647e+09	2.65388e+09	2.56258e+09	2.80375e+09	4.30372e+10	4.45183e+09	4.08745e+09	7.20301e+09	8.88815e+09	9.59086e+09	8.72319e+09	8.01288e+09	6.12839e+09	5.502e+09	5.09214e+09	4.35845e+09	4.56028e+09	7.65986e+10	8.69802e+09	9.82646e+09	1.51694e+10	18178554866	1.66753e+10	1.39377e+10	1.14166e+10	9.76475e+09
Europe	INTERNAL	Bulgaria	1.79924e+09	2.21966e+09	3147501988	3512101697	3241636941	2720942591	2123871670	1.55308e+09	1.25848e+09	1.32103e+09	1.32107e+09	1.77841e+09	2.5997e+10	3.59849e+08	4.43933e+08	6.29501e+08	7.0242e+08	6.48328e+08	5.44189e+08	4.24774e+08	3.10617e+08	2.51696e+08	2.64207e+08	2.64214e+08	3.55682e+08	5.19941e+09	5.21616e+08	5.4841e+08	9.16687e+08	1.21375e+09	1.3655e+09	1.15051e+09	8.46203e+08	6.91833e+08	5.59524e+08	4.81863e+08	4.33393e+08	4.3014e+08	9.15942e+09	1.27763e+09	1.67125e+09	2230815483	2298351385	1876139477	1570437364	1277668623	8.6125e+08
Europe	TOTAL	Bulgaria	1.49491e+10	1.61336e+10	2.552e+10	30578809399	2.95078e+10	2.53818e+10	2.15534e+10	1.74462e+10	1.55908e+10	1.45905e+10	1.4134e+10	1.57972e+10	2.41183e+11	2.98982e+09	3.22671e+09	5.10399e+09	6.11576e+09	5.90155e+09	5.07637e+09	4.31068e+09	3.48925e+09	3.11817e+09	2.91809e+09	2.82679e+09	3.15943e+09	4.82366e+10	4.97344e+09	4.63586e+09	8.1197e+09	1.01019e+10	1.09564e+10	9.87369e+09	8.85908e+09	6.82022e+09	6.06152e+09	5.574e+09	4.79184e+09	4.99042e+09	8.57581e+10	9.97565e+09	1.14977e+10	1.74003e+10	20476906251	1.85514e+10	1.55081e+10	1.26943e+10	1.0626e+10
Europe	EXTERNAL	Croatia	8.37708e+09	8247868729	1.26767e+10	15091648408	1.59085e+10	14353290492	1.26545e+10	1.0542e+10	9.69633e+09	8.82918e+09	8.34236e+09	8.86684e+09	1.33586e+11	1.67542e+09	1.64957e+09	2.53534e+09	3.01833e+09	3.18169e+09	2.87066e+09	2.53089e+09	2.1084e+09	1.93927e+09	1.76584e+09	1.66847e+09	1.77337e+09	2.67172e+10	3.376e+09	3.10499e+09	4.94159e+09	5.9071e+09	6.56254e+09	6.37046e+09	6.25991e+09	4.80231e+09	4.34123e+09	3.96434e+09	3.42301e+09	3.55357e+09	5.6607e+10	5.00108e+09	5.14288e+09	7.7351e+09	9184549788	9.34593e+09	7982833380	6.39455e+09	5.73969e+09
Europe	INTERNAL	Croatia	4407132340	4168124522	4887897079	4665133615	3461790432	2336620620	1465197583	1517645322	2.60631e+09	3.77658e+09	4.96735e+09	5287835026	4.35476e+10	8.81427e+08	8.33625e+08	9.77579e+08	9.33027e+08	6.92358e+08	4.67324e+08	2.9304e+08	3.03529e+08	5.21262e+08	7.55316e+08	9.93471e+08	1.05757e+09	8.70952e+09	8.99078e+08	8.46537e+08	1.30681e+09	1.57526e+09	1.02559e+09	7.81491e+08	6.41884e+08	5.22663e+08	6.40118e+08	8.66451e+08	1.25876e+09	1.01868e+09	1.13833e+10	3508053834	3321586769	3581085498	3089875324	2436197810	1555129271	823313268	994981973
Europe	TOTAL	Croatia	1.27842e+10	12415993251	1.75646e+10	19756782023	1.93703e+10	16689911112	1.41197e+10	1.20596e+10	1.23026e+10	1.26058e+10	1.33097e+10	1.41547e+10	1.77134e+11	2.55684e+09	2.4832e+09	3.51292e+09	3.95136e+09	3.87405e+09	3.33798e+09	2.82393e+09	2.41193e+09	2.46053e+09	2.52115e+09	2.66194e+09	2.83094e+09	3.54268e+10	4.27508e+09	3.95153e+09	6.2484e+09	7.48236e+09	7.58813e+09	7.15195e+09	6.90179e+09	5.32497e+09	4.98135e+09	4.83079e+09	4.68177e+09	4.57225e+09	6.79904e+10	8.50913e+09	8.46446e+09	1.13162e+10	12274425112	1.17821e+10	9537962651	7.21786e+09	6.73467e+09
Europe	INTERNAL/TOTAL	Cyprus including Northern Cyprus	276064812	257729484	195644420	114872382	86915267	5.50372e+07	3.5443e+07	2.13686e+07	1.58639e+07	4.33378e+07	93327786	217343086	1.41295e+09	55212989	51545889	39128892	2.29745e+07	1.73831e+07	1.10074e+07	7.08859e+06	4.27372e+06	3.17278e+06	8.66757e+06	1.86656e+07	4.34686e+07	2.8259e+08	64503900	6.42283e+07	5.85853e+07	4.49287e+07	3.84122e+07	2.02774e+07	1.24002e+07	6.72218e+06	2.35827e+06	1.90386e+06	6.17501e+06	2.284e+07	3.43335e+08	211561007	193501166	137059154	69943623	48503050	3.47598e+07	2.30428e+07	1.46464e+07
Europe	EXTERNAL	Czech Republic	40089865	48622122	75846380	62559628	51834142	41375590	41751118	37398376	37764545	27278263	2.6015e+07	3.64792e+07	5.27014e+08	8.01797e+06	9.72443e+06	1.51693e+07	1.25119e+07	1.03668e+07	8.27512e+06	8.35023e+06	7.47967e+06	7.55292e+06	5.45565e+06	5.203e+06	7.29585e+06	1.05403e+08	7.17732e+06	6.39272e+06	1.0353e+07	9.86513e+06	1.05314e+07	9.10464e+06	9.20635e+06	7.17335e+06	7.37218e+06	6.64654e+06	6.01062e+06	6.13373e+06	9.59669e+07	32912550	42229379	65493419	52694506	41302769	32270946	32544767	30225002
Europe	INTERNAL	Czech Republic	1195902332	1185986051	1918743462	1982932975	1557409471	1332015041	1365031195	1241490836	1.00627e+09	8.69971e+08	8.85705e+08	9.99939e+08	1.55414e+10	2.3918e+08	2.37197e+08	3.83749e+08	3.96587e+08	3.11482e+08	2.66403e+08	2.73006e+08	2.48298e+08	2.01254e+08	1.73994e+08	1.77141e+08	1.99988e+08	3.10828e+09	3.28258e+08	3.01898e+08	5.4165e+08	6.26111e+08	5.72297e+08	5.05789e+08	4.67152e+08	3.76374e+08	3.44152e+08	3.12331e+08	2.8514e+08	3.41187e+08	5.00234e+09	867644628	884088215	1.37709e+09	1356821671	985112366	826226216	897879060	8.65117e+08
Europe	TOTAL	Czech Republic	1235992197	1234608173	1994589842	2045492603	1609243613	1373390631	1406782313	1278889212	1.04404e+09	8.97249e+08	911719607	1.03642e+09	1.60684e+10	2.47198e+08	2.46922e+08	3.98918e+08	4.09099e+08	3.21849e+08	2.74678e+08	2.81356e+08	2.55778e+08	2.08807e+08	1.7945e+08	1.82344e+08	2.07284e+08	3.21368e+09	3.35435e+08	3.08291e+08	5.52003e+08	6.35976e+08	5.82829e+08	5.14893e+08	4.76358e+08	3.83547e+08	3.51525e+08	3.18978e+08	2.91151e+08	3.4732e+08	5.09831e+09	900557178	926317594	1.44259e+09	1409516177	1026415135	858497162	930423827	8.95342e+08
Europe	EXTERNAL	Denmark	21390520	16991740	17598140	11776070	8845800	7585410	8597680	8790630	10611190	14822340	17609690	19154500	163773710	4278105	3398350	3519631	2355216	1769159	1517082	1719534	1758127	2122240	2964469	3521940	3830902	32754755	6310190	8203530	7131820	5743430	5072320	4290055	4190177	4135011	3909461	4585302	5076936	8505620	67153852	15080330	8788210	10466320	6032640	3773477	3295354	4407497	4655624
Europe	INTERNAL	Denmark	2833186740	2268714770	2574520430	1831512870	1663716260	1576108553	1578939849	1678719135	1862816833	2417271071	2443845339	2656481343	25385833193	566637397	453742998	514904156	366302588	332743275	315221766	315788000	335743934	372563440	483454330	488769095	531296322	5077167301	7.70932e+08	7.22845e+08	885435751	7.50586e+08	7.08953e+08	5.67559e+08	5.26652e+08	603751058	620552148	890788797	883694461	1010285496	8.94204e+09	2062254432	1545869781	1689084612	1080926919	954762595	1008549420	1052287381	1074968301
Europe	TOTAL	Denmark	2854577260	2285706510	2592118570	1843288940	1672562060	1583693963	1587537529	1687509765	1873428023	2432093411	2461455029	2675635843	25549606903	570915502	457141348	518423787	368657804	334512434	316738848	317507534	337502061	374685680	486418799	492291035	535127224	5109922056	7.77242e+08	7.31048e+08	892567571	7.56329e+08	7.14026e+08	5.71849e+08	5.30843e+08	607886069	624461609	895374099	888771397	1018791116	9.00919e+09	2077334762	1554657991	1699550932	1086959559	958536072	1011844774	1056694878	1079623925
Europe	EXTERNAL	Estonia	864538580	732244938	1269004940	2789934940	1410979140	1226711130	1144164810	1163571740	1062045850	1105687420	1087282580	896211150	14752377218	172907765	146448977	253801022	557987063	282195864	245342253	228832981	232714380	212409217	221137513	217456526	179242258	2950475819	3.08157e+08	2.00769e+08	1.99724e+08	830101985	602946251	585187325	565516459	4.78465e+08	464567148	500323382	470091893	3.93358e+08	5.59921e+09	556382135	531476068	1069281170	1959832940	808032895	641523793	578648294	685107240
Europe	INTERNAL	Estonia	1403804405	1099508032	1515372034	3278439250	1694140885	1477270611	1443728288	1620482162	1503972530	1734870818	1707323528	1447339444	19926251987	280760877	219901627	303074487	655687967	338828204	295454172	288745649	324096447	300794542	346974192	341464725	289467944	3985250833	4.07961e+08	2.60083e+08	2.68784e+08	1015957788	6.70605e+08	6.715e+08	5.86059e+08	5.54801e+08	555453500	686971985	701075419	5.28813e+08	6.90806e+09	995843418	839424667	1246588338	2262481398	1023536185	805770957	857669312	1065681330
Europe	TOTAL	Estonia	2268342985	1831752970	2784376974	6068374190	3105120025	2703981741	2587893098	2784053902	2566018380	2840558238	2794606108	2343550594	34678629205	453668642	366350604	556875509	1213675030	621024068	540796425	517578630	556810827	513203759	568111705	558921251	468710202	6935726652	7.16117e+08	4.60852e+08	4.68508e+08	1846059773	1.27355e+09	1.25669e+09	1.15158e+09	1.03327e+09	1020020648	1187295367	1171167312	9.22171e+08	1.25073e+10	1552225553	1370900735	2315869508	4222314338	1831569080	1447294750	1436317606	1750788570
Europe	INTERNAL/TOTAL	Faroe Islands	413926920	320069810	334298370	209949190	143718970	108476790	126035860	161340380	247652960	354136050	383935280	411324020	3214864600	82785390	64013972	66859672	41989837	28743794	21695369	25207180	32268081	49530595	70827240	76787082	82264805	642973017	164070970	130354240	171440340	116291586	53915023	3.58088e+07	64922473	74948567	114296390	141402330	216549820	187338650	1.47134e+09	249855950	189715560	162858030	93657573	89803931	72668029	61113436	86391796
Europe	EXTERNAL	Finland	5.83295e+08	4.32654e+08	4.07459e+08	994121105	5581744020	4770144550	2742139094	2033452544	1823064113	1644424052	1.00897e+09	7.42576e+08	2.2764e+10	1.16659e+08	8.65308e+07	8.14918e+07	1.98824e+08	1116348949	954029006	548427873	406690570	364612857	328884872	2.01793e+08	1.48515e+08	4.55281e+09	3.61349e+08	2.75089e+08	2.41969e+08	2.59334e+08	2.1914e+09	1.75481e+09	1.12737e+09	8.2969e+08	7.89549e+08	7.66764e+08	5.49978e+08	4.49474e+08	9.59678e+09	2.21947e+08	1.57565e+08	1.6549e+08	734786664	3390340360	3015336578	1614768792	1203762256
Europe	INTERNAL	Finland	5.04807e+09	3.7843e+09	4.44117e+09	16334954869	27442109558	14009614668	11181135646	11092354133	9925147638	10224527270	8876511381	7.00616e+09	1.29366e+11	1.00961e+09	7.56861e+08	8.88235e+08	3.26699e+09	5488422524	2.80192e+09	2.23623e+09	2.21847e+09	1.98503e+09	2044905781	1.7753e+09	1.40123e+09	2.58732e+10	2.22725e+09	1.55032e+09	1.4621e+09	3.82652e+09	1.0545e+10	6.27145e+09	5.3948e+09	5.01342e+09	4.54909e+09	5.03248e+09	3.83291e+09	2.92126e+09	5.26266e+10	2.82082e+09	2.23398e+09	2.97907e+09	1.25084e+10	16897099079	7738161480	5786335029	6078932272
Europe	TOTAL	Finland	5.63136e+09	4.21696e+09	4.84863e+09	17329075974	33023853578	18779759218	13923274740	13125806677	11748211751	11868951322	9.88548e+09	7.74874e+09	1.5213e+11	1.12627e+09	8.43391e+08	9.69727e+08	3.46582e+09	6604771473	3.75595e+09	2.78466e+09	2.62516e+09	2.34964e+09	2373790653	1.9771e+09	1.54975e+09	3.0426e+10	2.58859e+09	1.82541e+09	1.70407e+09	4.08586e+09	1.27364e+10	8.02626e+09	6.52217e+09	5.84311e+09	5.33864e+09	5.79925e+09	4.38289e+09	3.37073e+09	6.22234e+10	3.04277e+09	2.39155e+09	3.14456e+09	1.32432e+10	20287439439	10753498058	7401103821	7282694528
Europe	EXTERNAL	France	2.848e+09	2.41998e+09	3.37136e+09	3929522598	5608708095	7190353880	7043177370	4998054766	3775775164	3242614837	2811297275	2.87271e+09	5.01116e+10	5.696e+08	4.83996e+08	6.74273e+08	7.85905e+08	1.12174e+09	1.43807e+09	1.40864e+09	9.99611e+08	7.55155e+08	648523083	562259557	5.74542e+08	1.00223e+10	1317258612	1.20775e+09	1.65226e+09	1.78565e+09	2.49478e+09	3.52062e+09	3.35914e+09	2.23751e+09	1.8484e+09	1.53838e+09	1.29508e+09	1.39037e+09	2.36472e+10	1.53074e+09	1.21223e+09	1.7191e+09	2143868292	3113929912	3669735973	3684040842	2760542651
Europe	INTERNAL	France	2.77055e+10	2.37374e+10	2.5427e+10	2.43346e+10	23642822040	1.87493e+10	1.32388e+10	1.01805e+10	1.0495e+10	1.56029e+10	1.96308e+10	2.40149e+10	2.3676e+11	5.54111e+09	4.74748e+09	5.0854e+09	4.86691e+09	4728564919	3.74986e+09	2.64777e+09	2.03609e+09	2.099e+09	3.12058e+09	3.92616e+09	4.80299e+09	4.73519e+10	6.10133e+09	6.23001e+09	7.35612e+09	7.17103e+09	7.95363e+09	7.22163e+09	5.54365e+09	4.40656e+09	3.68562e+09	3.78323e+09	4.43703e+09	5.72758e+09	6.96174e+10	2.16042e+10	1.75074e+10	1.80709e+10	1.71635e+10	15689188651	1.15277e+10	7.69519e+09	5.77391e+09
Europe	TOTAL	France	3.05535e+10	2.61574e+10	2.87984e+10	2.82641e+10	29251530135	2.59397e+10	2.0282e+10	1.51785e+10	1.42708e+10	1.88455e+10	2.24421e+10	2.68876e+10	2.86871e+11	6.11071e+09	5.23148e+09	5.75967e+09	5.65282e+09	5.85031e+09	5.18793e+09	4.0564e+09	3.03571e+09	2.85416e+09	3.7691e+09	4.48842e+09	5.37753e+09	5.73742e+10	7.41859e+09	7.43776e+09	9.00838e+09	8.95668e+09	1.04484e+10	1.07422e+10	8.90278e+09	6.64408e+09	5.53402e+09	5.32161e+09	5.73211e+09	7.11795e+09	9.32646e+10	2.31349e+10	1.87196e+10	1.979e+10	1.93074e+10	18803118563	1.51974e+10	1.13792e+10	8.53445e+09
Europe	EXTERNAL	Georgia	367893164	2.98012e+08	7.3488e+08	2581568237	4460993060	3011223420	1465319830	967831452	840878410	947206801	770213505	502203948	1.69482e+10	7.35787e+07	5.96025e+07	1.46976e+08	5.16314e+08	892198610	602244791	293064043	193566340	168175709	189441323	154042753	1.00441e+08	3.38965e+09	2.31428e+08	1.50852e+08	2.14842e+08	8.08914e+08	2134513729	1473096280	736074665	523992091	456655086	451544555	408229706	301679207	7.89182e+09	136465275	1.4716e+08	5.20037e+08	1772654385	2326479150	1538127479	729245211	443839364
Europe	INTERNAL	Georgia	2998220977	2730203752	4481368214	7.43479e+09	10165367546	9680839801	5965959829	3926495813	3499228512	3906085005	4000265472	3340383263	6.21292e+10	5.99644e+08	5.46041e+08	8.96274e+08	1.48696e+09	2.03307e+09	1936168006	1193192202	7.85299e+08	6.99846e+08	7.81217e+08	8.00053e+08	6.68077e+08	1.24258e+10	1364249984	1.16795e+09	1.71159e+09	3.06284e+09	4.8918e+09	4.75503e+09	2512062701	1.52873e+09	1.43894e+09	1.55348e+09	1.55525e+09	1544885937	2.70868e+10	1.63397e+09	1.56225e+09	2.76978e+09	4.37195e+09	5273571332	4925807740	3453896746	2397762271
Europe	TOTAL	Georgia	3366114141	3.02822e+09	5.21625e+09	1.00164e+10	14626360606	12692063221	7431279659	4894327265	4340106922	4853291806	4770478977	3842587211	7.90774e+10	6.73223e+08	6.05643e+08	1.04325e+09	2.00327e+09	2.92527e+09	2538412797	1486256245	9.78866e+08	8.68021e+08	9.70658e+08	9.54096e+08	7.68518e+08	1.58155e+10	1.59568e+09	1.3188e+09	1.92643e+09	3.87175e+09	7.02631e+09	6.22813e+09	3248137366	2.05273e+09	1.8956e+09	2.00503e+09	1.96348e+09	1846565144	3.49786e+10	1.77044e+09	1.70941e+09	3.28981e+09	6.1446e+09	7600050482	6463935219	4183141957	2841601635
Europe	EXTERNAL	Germany	6.55154e+09	5.91585e+09	8.0522e+09	8730025357	10559944129	11941687050	11536022448	9173668468	7.32461e+09	6.30622e+09	5.62527e+09	6.03057e+09	9.77476e+10	1.31031e+09	1.18317e+09	1.61044e+09	1.74601e+09	2.11199e+09	2.38834e+09	2.3072e+09	1.83473e+09	1.46492e+09	1.26124e+09	1.12505e+09	1.20612e+09	1.95495e+10	2.52341e+09	2.36541e+09	3.26232e+09	3.60987e+09	4.55252e+09	5.74226e+09	5.63888e+09	4.01485e+09	3.44197e+09	2.8283e+09	2.36903e+09	2.57979e+09	4.29286e+10	4.02813e+09	3.55044e+09	4.78987e+09	5120154560	6007422492	6199429283	5897142244	5158817022
Europe	INTERNAL	Germany	13845483866	12149986198	14834063692	12500473922	10737057476	9492360603	8.98742e+09	8.11655e+09	7.50643e+09	8.06163e+09	8.98005e+09	11318321335	1.2653e+11	2.7691e+09	2.43e+09	2.96681e+09	2.5001e+09	2.14741e+09	1.89847e+09	1.79748e+09	1.62331e+09	1.50129e+09	1.61233e+09	1.79601e+09	2.26366e+09	2.5306e+10	4.13676e+09	4.55831e+09	5.52033e+09	4.7054e+09	4.71763e+09	4.1953e+09	3.9167e+09	3.37761e+09	3.02849e+09	3.08127e+09	2.82086e+09	3.92048e+09	4.79791e+10	9708728776	7591671396	9313729664	7795076324	6019428314	5297061634	5.07072e+09	4.73895e+09
Europe	TOTAL	Germany	2.0397e+10	1.80658e+10	2.28863e+10	21230499279	21297001605	21434047653	2.05234e+10	1.72902e+10	1.4831e+10	1.43679e+10	1.46053e+10	1.73489e+10	2.24277e+11	4.0794e+09	3.61317e+09	4.57725e+09	4.2461e+09	4.2594e+09	4.28681e+09	4.10469e+09	3.45805e+09	2.96621e+09	2.87357e+09	2.92106e+09	3.46978e+09	4.48555e+10	6.66016e+09	6.92372e+09	8.78266e+09	8.31527e+09	9.27015e+09	9.93756e+09	9.55558e+09	7.39246e+09	6.47046e+09	5.90957e+09	5.18989e+09	6.50027e+09	9.09077e+10	1.37369e+10	1.11421e+10	1.41036e+10	12915230884	12026850806	11496490917	1.09679e+10	9.89776e+09
Europe	EXTERNAL	Greece	2347499047	2641442024	3580618925	3924430970	3467170030	2625013744	1.95021e+09	1.44213e+09	1.18941e+09	1418891189	1616286918	2378608362	28581711352	4.695e+08	5.28288e+08	7.16124e+08	784886283	6.93434e+08	525002897	3.90043e+08	288425140	2.37882e+08	2.83778e+08	3.23257e+08	475721730	5.71634e+09	7.72217e+08	7.49109e+08	1.18575e+09	1.52778e+09	1.66148e+09	1.33517e+09	980596099	7.9783e+08	6.36548e+08	5.63307e+08	5.48836e+08	5.68965e+08	1.13276e+10	1575281762	1892332865	2394868457	2396655728	1805688059	1289844852	969617201	644295729
Europe	INTERNAL	Greece	7668742734	7760734631	8339414169	6042310263	3936365023	2.41153e+09	1.75264e+09	1.33226e+09	1.48361e+09	2.86795e+09	4880640827	7838411059	5.63146e+10	1.53375e+09	1552147221	1667882978	1.20846e+09	7.87273e+08	4.82306e+08	3.50529e+08	2.66452e+08	2.96722e+08	5.7359e+08	9.76128e+08	1.56768e+09	1.12629e+10	1.73383e+09	1.67464e+09	1.97831e+09	2.20168e+09	1.74152e+09	1.29164e+09	9.82382e+08	7.53222e+08	5.8133e+08	5.69495e+08	1.12285e+09	1.61799e+09	1.62489e+10	5934916103	6086091898	6361102700	3840632398	2194843084	1.11989e+09	7.7026e+08	5.7904e+08
Europe	TOTAL	Greece	10016241781	10402176655	11920033094	9966741233	7403535053	5.03654e+09	3.70286e+09	2.77439e+09	2.67302e+09	4.28684e+09	6496927745	10217019421	8.48963e+10	2.00325e+09	2.08044e+09	2.38401e+09	1.99335e+09	1.48071e+09	1.00731e+09	7.40571e+08	5.54878e+08	5.34604e+08	8.57368e+08	1.29939e+09	2.0434e+09	1.69793e+10	2.50604e+09	2.42375e+09	3.16406e+09	3.72945e+09	3.403e+09	2.62681e+09	1.96298e+09	1.55105e+09	1.21788e+09	1.1328e+09	1.67169e+09	2.18696e+09	2.75765e+10	7510197865	7978424763	8755971157	6237288126	4000531143	2.40974e+09	1.73988e+09	1.22334e+09
Europe	INTERNAL/TOTAL	Guernsey	47860950	32403830	25757090	16907460	14020660	11464340	10435000	13177010	18626410	42250330	52200000	54353180	339456260	9572190	6480766	5151420	3381493	2804132	2292867	2087000	2635403	3725284	8450084	10440010	10870640	67891289	13427950	7959125	6912206	3162355	1.37961e+06	793120	907338	1309876	2825087	11945750	12813150	13479490	7.69151e+07	34433000	24444700	18844900	13745100	12641060	10671210	9527671	11867140
Europe	EXTERNAL	Hungary	6.90695e+09	6.87374e+09	11308084661	14553516066	15350812959	14561085102	13224439183	1.08799e+10	9.16656e+09	7.83745e+09	7.05285e+09	7.1389e+09	1.24854e+11	1.38139e+09	1.37475e+09	2.26162e+09	2.9107e+09	3.07016e+09	2.91222e+09	2.64489e+09	2.17597e+09	1.83331e+09	1.56749e+09	1.41057e+09	1.42778e+09	2.49709e+10	2.90514e+09	2.67449e+09	4.25761e+09	5.16461e+09	6.09472e+09	6.05124e+09	6.03344e+09	4.56111e+09	4.01106e+09	3.57206e+09	3.00562e+09	3.01191e+09	5.1343e+10	4.00181e+09	4.19926e+09	7.05048e+09	9388910674	9256097172	8509847827	7190996508	6.31876e+09
Europe	INTERNAL	Hungary	8.34652e+08	1089081373	1.39043e+09	1137537892	9.7031e+08	856442150	7.23348e+08	6.08346e+08	6.48026e+08	6.05783e+08	6.91972e+08	8.96085e+08	1.0452e+10	1.6693e+08	2.17816e+08	2.78085e+08	2.27508e+08	1.94062e+08	1.71288e+08	1.4467e+08	1.21669e+08	1.29605e+08	1.21157e+08	1.38394e+08	1.79217e+08	2.0904e+09	1.17038e+08	1.10458e+08	1.82988e+08	1.8812e+08	1.43858e+08	1.24013e+08	8.98421e+07	5.05612e+07	5.55319e+07	6.66776e+07	7.52484e+07	9.53221e+07	1.29966e+09	7.17613e+08	978623197	1.20744e+09	949418115	8.26452e+08	732428883	6.33506e+08	5.57785e+08
Europe	TOTAL	Hungary	7.7416e+09	7.96282e+09	1.26985e+10	15691053958	1.63211e+10	15417527252	1.39478e+10	1.14882e+10	9.81459e+09	8.44323e+09	7.74482e+09	8.03498e+09	1.35306e+11	1.54832e+09	1.59256e+09	2.5397e+09	3.13821e+09	3.26422e+09	3.08351e+09	2.78956e+09	2.29764e+09	1.96292e+09	1.68865e+09	1.54896e+09	1.607e+09	2.70613e+10	3.02218e+09	2.78495e+09	4.4406e+09	5.35273e+09	6.23857e+09	6.17525e+09	6.12328e+09	4.61167e+09	4.06659e+09	3.63874e+09	3.08087e+09	3.10723e+09	5.26427e+10	4.71942e+09	5.17788e+09	8.25791e+09	10338328789	1.00825e+10	9242276710	7.8245e+09	6.87654e+09
Europe	INTERNAL/TOTAL	Iceland	8.97347e+09	8.77719e+09	8.63978e+09	9.48886e+09	1.38748e+10	21450649105	15579606320	9075464920	10361269880	12254098041	10130208409	9.35524e+09	1.37961e+11	1.79469e+09	1.75544e+09	1.72796e+09	1.89777e+09	2.77495e+09	4.29013e+09	3115921519	1815093241	2072254293	2.45082e+09	2.02604e+09	1.87105e+09	2.75921e+10	3.30052e+09	2.31578e+09	2.754e+09	3.15836e+09	4.45647e+09	6.92146e+09	5.59142e+09	4.04262e+09	4.25292e+09	5.02374e+09	4.04169e+09	3.30648e+09	4.91655e+10	5.67294e+09	6.46141e+09	5.88577e+09	6.33049e+09	9.41829e+09	14529191137	9988191326	5032840714
Europe	EXTERNAL	Ireland	346317200	285284910	281036010	225094980	187572930	156733150	146723790	176116800	180132490	227610660	281618710	319727540	2813969170	69263480	57056990	56207200	45018991	37514585	31346626	29344763	35223365	36026500	45522144	56323750	63945506	562793900	151929460	143244020	122382180	99923480	85331180	83059590	71875820	69085090	71227930	96395740	107880860	150709740	1253045090	194387740	142040890	158653830	125171500	102241750	73673552	74847970	107031710
Europe	INTERNAL	Ireland	7951457990	6206215850	5882212700	4405486930	3701314900	3151857830	2869603970	3449544400	3708609610	5284357420	6720190740	7404430360	60735282700	1590291756	1241243315	1176442711	881097443	740263056	630371629	573920839	689908962	741722041	1056871620	1344038251	1480886153	12147057776	3354622940	2709309930	2527391547	1858732709	1547378225	1.55933e+09	1.40018e+09	1337262841	1.19858e+09	1991872260	2597926444	3334102790	2.54167e+10	4596834690	3496905960	3354821190	2546754250	2153936639	1592523792	1469426684	2112281586
Europe	TOTAL	Ireland	8297775190	6491500760	6163248710	4630581910	3888887830	3308590980	3016327760	3625661200	3888742100	5511968080	7001809450	7724157900	63549251870	1659555236	1298300305	1232649911	926116434	777777641	661718255	603265602	725132327	777748541	1102393764	1400362001	1544831659	12709851676	3506552400	2852553950	2649773727	1958656189	1632709405	1.64239e+09	1.47205e+09	1406347931	1.26981e+09	2088268000	2705807304	3484812530	2.66697e+10	4791222430	3638946850	3513475020	2671925750	2256178389	1666197344	1544274654	2219313296
Europe	EXTERNAL	Italy	2.55288e+08	2.09453e+08	365507750	679837577	1045742820	1067982020	788015050	424827080	505906330	661757410	615734254	3.66623e+08	6.98667e+09	5.10575e+07	4.18906e+07	7.31016e+07	1.35968e+08	209148550	213596463	157603019	84965440	101181250	132351541	123146865	7.33247e+07	1.39734e+09	6.13901e+07	5.38184e+07	1.01876e+08	2.07203e+08	359935996	377061143	229127203	1.30004e+08	1.35319e+08	1.08981e+08	9.50657e+07	7.40997e+07	1.93388e+09	1.93897e+08	1.55635e+08	263631918	472634704	685806860	690920800	558887840	294822965
Europe	INTERNAL	Italy	1.52129e+10	1.45551e+10	1.81436e+10	18168148809	19691511734	17082034289	1.26383e+10	9.18067e+09	10662756559	15003539240	18246864754	1.77034e+10	1.86289e+11	3.04259e+09	2.91102e+09	3.62872e+09	3.63363e+09	3.9383e+09	3.41641e+09	2.52766e+09	1.83613e+09	2.13255e+09	3.00071e+09	3.64937e+09	3.54069e+09	3.72578e+10	3.93732e+09	3.59344e+09	4.75945e+09	6.73771e+09	7.50305e+09	7.26652e+09	5.82271e+09	4.06541e+09	3.79085e+09	3.25427e+09	4.1446e+09	4.09423e+09	5.89696e+10	1.12756e+10	1.09617e+10	1.33842e+10	11430436977	12188463800	9815510717	6.81558e+09	5.11527e+09
Europe	TOTAL	Italy	1.54682e+10	1.47645e+10	1.85091e+10	18847986386	20737254554	18150016309	1.34263e+10	9.6055e+09	11168662889	15665296650	18862599008	1.80701e+10	1.93276e+11	3.09365e+09	2.95291e+09	3.70182e+09	3.7696e+09	4.14745e+09	3.63e+09	2.68526e+09	1.9211e+09	2.23373e+09	3.13306e+09	3.77252e+09	3.61401e+09	3.86551e+10	3.99871e+09	3.64726e+09	4.86132e+09	6.94491e+09	7.86298e+09	7.64359e+09	6.05184e+09	4.19541e+09	3.92617e+09	3.36325e+09	4.23966e+09	4.16833e+09	6.09034e+10	1.14695e+10	1.11173e+10	1.36478e+10	11903071681	12874270660	10506431517	7.37447e+09	5.41009e+09
Europe	INTERNAL/TOTAL	Jersey	44038320	30192800	24525070	16552100	13706770	10979290	10159990	12661550	19176940	38439100	45861970	48992120	315286020	8807660	6038555	4905014	3310420	2741357	2195860	2032000	2532311	3835386	7687820	9172400	9798420	63057203	10457690	7176460	7332984	3106936	2285192	1975894	1.45471e+06	1666441	1.10686e+06	10074040	11104610	12880890	7.06227e+07	33580630	23016330	17192090	13445160	11421580	9003400	8705270	10995120
Europe	INTERNAL	Kosovo	1.85381e+08	2.0843e+08	322901294	426835466	513625205	3.46229e+08	1.92153e+08	1.34681e+08	1.17423e+08	1.31755e+08	1.48233e+08	2.02191e+08	2.92984e+09	3.70763e+07	4.16861e+07	6.45803e+07	8.53671e+07	1.02725e+08	6.92458e+07	3.84306e+07	2.69362e+07	2.34847e+07	2.6351e+07	2.96466e+07	4.04383e+07	5.85968e+08	5.81982e+07	5.65069e+07	9.40443e+07	1.4249e+08	2.07065e+08	1.71885e+08	8.59861e+07	6.51974e+07	5.32883e+07	4.82799e+07	4.56111e+07	4.56229e+07	1.07418e+09	1.27183e+08	1.51924e+08	228856948	284345086	306559855	1.74344e+08	1.06167e+08	6.94836e+07
Europe	EXTERNAL	Latvia	1580329740	1355731479	2588180584	4267869830	2017369258	1634262394	1616821677	1490816632	1418335657	1466626516	1510299930	1469212846	22415856543	316065960	271146346	517636150	853574078	403473903	326852546	323364403	298163343	283667134	293325333	302060028	293842586	4483171810	5.05836e+08	3.88141e+08	4.13225e+08	1009669500	820127433	680645492	709592511	616434596	598281780	5.84029e+08	5.67831e+08	5.37603e+08	7.43142e+09	1074494095	967590774	2174955282	3258200428	1197241875	953616991	907229312	874381987
Europe	INTERNAL	Latvia	1827994620	1509975206	2250019480	3745940450	2083702970	1851547741	1774597749	1696366117	1601016484	1769922255	1794265445	1724580128	23629928645	365598992	301995083	450003979	749188233	416740634	370309604	354919584	339273284	320203343	353984452	358853167	344916100	4725986455	5.70134e+08	4.15374e+08	4.49118e+08	1292663936	9.36928e+08	926434713	8.57589e+08	7.6932e+08	742527227	799720518	809775888	6.92471e+08	9.26206e+09	1257860354	1094601290	1800901865	2453276480	1146774987	925112987	917008545	927046200
Europe	TOTAL	Latvia	3408324360	2865706685	4838200064	8013810280	4101072228	3485810135	3391419426	3187182749	3019352141	3236548771	3304565375	3193792974	46045785188	681664952	573141429	967640129	1602762311	820214537	697162150	678283987	637436627	603870477	647309785	660913195	638758686	9209158265	1.07597e+09	8.03515e+08	8.62343e+08	2302333436	1.75706e+09	1607080205	1.56718e+09	1.38575e+09	1340809007	1.38375e+09	1.37761e+09	1.23007e+09	1.66935e+10	2332354449	2062192064	3975857147	5711476908	2344016862	1878729978	1824237857	1801428187
Europe	EXTERNAL	Liechtenstein	1.96879e+08	1.68311e+08	2.06432e+08	275595580	583753820	1053095700	1097560740	758425360	549208140	428522090	287748790	2.21798e+08	5.82733e+09	3.93759e+07	3.36622e+07	4.12864e+07	55119116	116750765	210619130	219512160	151685080	109841658	85704439	57549765	4.43596e+07	1.16547e+09	164342670	140682300	157352940	1.85252e+08	268214020	554970070	564957340	377688240	298213938	247922696	1.9097e+08	176076700	3.32664e+09	3.25367e+07	2.76288e+07	4.90792e+07	90343524	315539691	498125740	532603390	380737150
Europe	INTERNAL	Liechtenstein	13840830	12357030	16232850	19857270	23376070	23345020	23020950	21420190	19353650	17405790	14868150	14251420	219329220	2768170	2471410	3246570	3971440	4675230	4669010	4604200	4284050	3870730	3481160	2973630	2850290	43865890	9027140	8811850	10918150	13517150	13850850	13755820	12189200	10914120	9967700	10942060	9497910	9194190	132586140	4813690	3545180	5314700	6340080	9525260	9589230	10831770	10506100
Europe	TOTAL	Liechtenstein	2.1072e+08	1.80668e+08	2.22665e+08	295452850	607129890	1076440720	1120581690	779845550	568561790	445927880	302616940	2.36049e+08	6.04666e+09	4.2144e+07	3.61336e+07	4.4533e+07	59090556	121425995	215288140	224116360	155969130	113712388	89185599	60523395	4.72099e+07	1.20933e+09	173369810	149494150	168271090	1.98769e+08	282064870	568725890	577146540	388602360	308181638	258864756	2.00468e+08	185270890	3.45923e+09	3.73504e+07	3.11739e+07	5.43939e+07	96683604	325064951	507714970	543435160	391243250
Europe	EXTERNAL	Lithuania	831485664	757175990	1117690775	1563047906	1051885026	831007476	850054544	789991845	734095471	745040874	738935803	801014755	10811426129	1.66297e+08	1.51435e+08	223538166	312609601	210377035	166201503	170010945	157998363	146819106	149008191	1.47787e+08	160202988	2.16229e+09	3.61402e+08	3.0162e+08	2.99195e+08	532460902	516227265	4.46239e+08	4.36918e+08	4.039e+08	3.75645e+08	3.85935e+08	3.87841e+08	3.69935e+08	4.81732e+09	470084136	455556157	818495652	1030586954	535657796	384768897	413136835	386092240
Europe	INTERNAL	Lithuania	1682302636	1448838091	2042575889	2689174410	1665958029	1410164132	1460849513	1415334205	1327343971	1410844447	1509284224	1584317399	19646986946	336460560	289767648	408515260	537834929	333191652	282032849	292169921	283066843	265468832	282168898	301856890	316863497	3929397779	5.72841e+08	5.14817e+08	5.09902e+08	995179754	824676159	756815287	7.54474e+08	677580687	651600429	662745125	690262437	681537657	8.29243e+09	1109461508	934021374	1532673813	1693994669	841281929	653348810	706375707	737753391
Europe	TOTAL	Lithuania	2513788300	2206014081	3160266664	4252222316	2717843055	2241171608	2310904057	2205326050	2061439442	2155885321	2248220027	2385332154	30458413075	5.02758e+08	4.41203e+08	632053426	850444530	543568687	448234352	462180866	441065206	412287938	431177089	4.49644e+08	477066485	6.09168e+09	9.34243e+08	8.16437e+08	8.09097e+08	1527640656	1340903424	1.20305e+09	1.19139e+09	1.08148e+09	1.02725e+09	1.04868e+09	1.0781e+09	1.05147e+09	1.31097e+10	1579545644	1389577531	2351169465	2724581623	1376939725	1038117707	1119512542	1123845631
Europe	EXTERNAL	Luxembourgh	684939200	556426890	627260700	504164910	360843070	246793044	134926433	108613440	159368700	244672555	354448321	564357960	4546815223	136987865	111285363	125452179	100832983	72168650	49358628	2.69853e+07	2.17227e+07	3.18737e+07	4.89345e+07	70889667	112871587	9.09363e+08	1.23123e+08	1.24425e+08	150226906	4.80788e+07	6.61674e+07	2.55751e+07	1.0067e+07	7.23628e+06	8.09752e+06	8.02929e+06	2.03961e+07	7.91736e+07	6.70596e+08	561816450	432001390	477033860	456086080	294675660	221217852	124859431	101377126
Europe	INTERNAL	Luxembourgh	121155610	98671090	110917060	84951660	69805160	60257435	51046517	42084413	39933269	49960367	56823498	90502930	876109009	24231120	19734221	22183420	16990329	13961033	12051495	10209303	8416892	7986660	9992069	11364693	18100582	175221817	26694209	26611079	34662578	2.49136e+07	2.53978e+07	2.39241e+07	2.12217e+07	1.82253e+07	1.46802e+07	12885731	1.35245e+07	2.74729e+07	2.70214e+08	94461390	72060050	76254480	60038090	44407410	36333337	29824817	23859085
Europe	TOTAL	Luxembourgh	806094810	655097980	738177760	589116570	430648230	307050479	185972950	150697853	199301969	294632922	411271819	654860890	5422924232	161218985	131019584	147635599	117823312	86129683	61410123	3.71946e+07	3.01396e+07	3.98604e+07	5.89266e+07	82254360	130972169	1.08458e+09	1.49817e+08	1.51037e+08	184889484	7.29924e+07	9.15652e+07	4.94992e+07	3.12887e+07	2.54616e+07	2.27777e+07	2.0915e+07	3.39206e+07	1.06646e+08	9.4081e+08	656277840	504061440	553288340	516124170	339083070	257551189	154684248	125236211
Europe	EXTERNAL	Macedonia	33201259	40177938	73878560	101781270	81426090	55078080	41163862	31856789	25676794	26056200	26124773	33972457	570394072	6640251	8035585	14775715	20356244	16285214	11015617	8232780	6371357	5135357	5211236	5224955	6794490	114078801	11009606	12009478	20505951	39832438	37898424	28983069	22131465	17497972	13522725	12031652	11454067	11056577	237933424	22191648	28168460	53372620	61948832	43527670	26095003	19032402	14358809
Europe	INTERNAL	Macedonia	555118014	645367329	1019601768	1306673320	1118016420	656281651	458757739	350350392	312287611	387321317	456234096	638193819	7904203476	111023628	1.29073e+08	203920379	261334660	223603314	131256374	91751571	70070081	6.24575e+07	7.74643e+07	91246841	127638771	1.58084e+09	1.70304e+08	1.87874e+08	284314473	473272495	483773643	3.39362e+08	2.53764e+08	2.01537e+08	1.56229e+08	1.46125e+08	1.56498e+08	1.36226e+08	2.98928e+09	384813633	457493680	735287245	833400810	634242780	316919959	204993675	148813147
Europe	TOTAL	Macedonia	588319273	685545267	1093480328	1408454590	1199442510	711359731	499921601	382207181	337964405	413377517	482358869	672166276	8474597548	117663879	1.37109e+08	218696094	281690904	239888528	142271991	99984351	76441438	6.75929e+07	8.26755e+07	96471796	134433261	1.69492e+09	1.81314e+08	1.99883e+08	304820424	513104933	521672067	3.68345e+08	2.75896e+08	2.19035e+08	1.69751e+08	1.58157e+08	1.67952e+08	1.47283e+08	3.22721e+09	407005281	485662140	788659865	895349642	677770450	343014962	224026077	163171956
Europe	INTERNAL/TOTAL	Malta	21732810	14921740	9376710	4721997	1663275	556617	50753.3	355105	9929270	13341610	20896100	26397490	1.23943e+08	4346565	2984348	1875343	944400	332655	111323	10150.7	71021	1985856	2668321	4179220	5279489	2.47887e+07	3142739	2755163	2412461	816755	47493.1	6645.81	5596.2	5576.38	12601.5	662085	1486391	4515538	1.5869e+07	18590090	12166560	6964260	3905244	1615782	549971	45157.1	349529
Europe	EXTERNAL	Moldova	1.53704e+10	1.61436e+10	2.60431e+10	32555822589	3.09257e+10	2.72202e+10	2.38117e+10	1.95257e+10	1.74078e+10	1.59129e+10	1.51767e+10	1.64044e+10	2.56498e+11	3.07407e+09	3.22873e+09	5.20861e+09	6.51117e+09	6.18514e+09	5.44404e+09	4.76233e+09	3.90514e+09	3.48156e+09	3.18258e+09	3.03533e+09	3.28089e+09	5.12996e+10	5.50696e+09	5.00035e+09	8.33959e+09	1.07792e+10	1.15754e+10	1.056e+10	9.75613e+09	7.66622e+09	6.85589e+09	6.42347e+09	5.52451e+09	5.71033e+09	9.3698e+10	9.8634e+09	1.11433e+10	1.77035e+10	21776573954	1.93503e+10	1.66602e+10	1.40555e+10	1.18595e+10
Europe	INTERNAL	Moldova	513791928	581915416	761017821	948222770	763562020	801398640	760650307	608379028	594951598	537017657	492962408	552771953	7916641546	102758412	116383105	152203568	189644565	152712430	160279760	152130065	121675849	118990326	107403553	98592469	110554406	1583328508	255477611	230007266	343330316	399794655	401253619	392209527	366415738	345975772	311286832	299694765	266180465	250772618	3862399184	258314362	351908155	417687486	548428210	362308453	409189207	394234595	262403372
Europe	TOTAL	Moldova	1.58842e+10	1.67256e+10	2.68041e+10	33504045359	3.16892e+10	2.80216e+10	2.45723e+10	2.01341e+10	1.80028e+10	1.64499e+10	1.56696e+10	1.69572e+10	2.64415e+11	3.17683e+09	3.34511e+09	5.36082e+09	6.70081e+09	6.33785e+09	5.60432e+09	4.91446e+09	4.02681e+09	3.60055e+09	3.28998e+09	3.13392e+09	3.39144e+09	5.28829e+10	5.76244e+09	5.23036e+09	8.68292e+09	1.1179e+10	1.19766e+10	1.09522e+10	1.01225e+10	8.01219e+09	7.16718e+09	6.72316e+09	5.79069e+09	5.9611e+09	9.75604e+10	1.01217e+10	1.14952e+10	1.81212e+10	22325002164	1.97126e+10	1.70694e+10	1.44498e+10	1.21219e+10
Europe	EXTERNAL	Montenegro	845181363	795893768	1173523031	1629242010	1711465640	1003267124	468499803	329100463	396357711	606465128	842127005	1038642891	10839765937	169036252	159178775	234704677	325848428	342293147	200653428	93699985	65820084	79271535	1.21293e+08	1.68425e+08	207728603	2.16795e+09	2.10379e+08	2.14426e+08	3.55081e+08	634427357	694020853	4.67531e+08	2.26251e+08	1.73221e+08	1.52438e+08	1.5902e+08	217008072	2.1238e+08	3.71618e+09	634801670	581467167	818442844	994814581	1017444616	535736541	242249373	155879893
Europe	INTERNAL	Montenegro	1380419942	1226110420	1621028031	2235349720	2353058560	1089870010	461618145	373317463	712546520	1251063670	1733832380	1859186110	16297400971	276084061	245222123	324205636	447069852	470611676	217974035	92323647	74663509	142509307	250212673	346766426	371837295	3259480240	252830179	262241062	386376082	794039361	930467790	3.8408e+08	2.09624e+08	1.67347e+08	170461371	235779211	392274074	321514471	4.50703e+09	1127589610	963869403	1234651968	1441310000	1422590580	705790249	251994008	205970856
Europe	TOTAL	Montenegro	2225601305	2022004188	2794551062	3864591730	4064524200	2093137134	930117948	702417926	1108904231	1857528798	2575959385	2897829001	27137166908	445120313	404400898	558910313	772918280	812904823	418627463	186023632	140483593	221780842	3.71506e+08	5.15192e+08	579565898	5.42743e+09	4.6321e+08	4.76668e+08	7.41457e+08	1428466718	1624488643	8.51611e+08	4.35875e+08	3.40567e+08	3.229e+08	3.94799e+08	609282146	5.33894e+08	8.22322e+09	1762391280	1545336570	2053094812	2436124581	2440035196	1241526790	494243381	361850749
Europe	EXTERNAL	Netherlands	1.03039e+10	8.72945e+09	1.06353e+10	9307298545	9391394505	9462161244	8335466087	6.39383e+09	5.53593e+09	5.85406e+09	6372952674	8.61327e+09	9.8935e+10	2.06077e+09	1.74589e+09	2.12706e+09	1.86146e+09	1.87828e+09	1.89243e+09	1.66709e+09	1.27877e+09	1.10719e+09	1.17081e+09	1.27459e+09	1.72265e+09	1.9787e+10	2.81309e+09	2.98494e+09	3.88851e+09	3.03708e+09	3.6276e+09	4.04133e+09	3.52568e+09	2.54436e+09	2.22647e+09	1.94005e+09	1.76637e+09	2.58262e+09	3.49781e+10	7.49078e+09	5.74452e+09	6.74681e+09	6270213692	5763793846	5420831997	4809790904	3.84948e+09
Europe	INTERNAL	Netherlands	2325638560	1714325800	1815943430	1299261600	1190919326	1114898105	1293398432	1281860221	1335902574	1618029768	1787440876	2031466546	18809085238	465127824	342865200	363188730	259852349	238183912	222979683	258679736	2.56372e+08	2.67181e+08	323606016	357488193	406293369	3.76182e+09	6.6593e+08	6.66317e+08	670154618	5.17211e+08	5.13405e+08	5.27507e+08	4.8415e+08	4.55683e+08	4.62535e+08	5.61171e+08	5.63156e+08	8.11388e+08	6.89861e+09	1659708190	1048008440	1145788800	782050529	677514011	587391193	809248719	826177392
Europe	TOTAL	Netherlands	1.26295e+10	1.04438e+10	1.24513e+10	10606560145	10582313831	10577059349	9628864519	7.67569e+09	6.87183e+09	7.47209e+09	8160393550	1.06447e+10	1.17744e+11	2.5259e+09	2.08876e+09	2.49025e+09	2.12131e+09	2.11646e+09	2.11541e+09	1.92577e+09	1.53514e+09	1.37437e+09	1.49442e+09	1.63208e+09	2.12895e+09	2.35488e+10	3.47902e+09	3.65125e+09	4.55866e+09	3.5543e+09	4.14101e+09	4.56884e+09	4.00983e+09	3.00004e+09	2.689e+09	2.50122e+09	2.32953e+09	3.394e+09	4.18767e+10	9.15049e+09	6.79253e+09	7.8926e+09	7052264221	6441307857	6008223190	5619039623	4.67565e+09
Europe	EXTERNAL	Norway	1.95857e+08	1.38988e+08	1.20332e+08	324161299	2261681340	1647903830	867824900	825254640	753343020	653173730	390392877	267909496	8.44682e+09	3.91713e+07	2.77976e+07	2.40664e+07	6.48323e+07	452336326	329580803	173564978	165050960	150668610	130634765	7.80786e+07	5.35819e+07	1.68936e+09	1.24893e+08	8.4063e+07	5.9679e+07	6.05455e+07	806493066	460172599	349311109	343268211	335883704	331986946	2.21942e+08	1.67857e+08	3.34609e+09	7.09638e+07	5.49251e+07	6.0653e+07	263615814	1455188230	1187731250	518513747	481986419
Europe	INTERNAL	Norway	2.51874e+10	2.11109e+10	2.28874e+10	3.13183e+10	54761668691	53720068461	32260541448	25928198484	31842746978	37822100708	3.17736e+10	2.88818e+10	3.97495e+11	5.03749e+09	4.22219e+09	4.57748e+09	6.26366e+09	10952335994	10744014185	6452109187	5185640561	6368549944	7564421127	6.35472e+09	5.77636e+09	7.9499e+10	6.45919e+09	4.68243e+09	6.09672e+09	1.12213e+10	2.43212e+10	2.2185e+10	1.19889e+10	9.79385e+09	1.17979e+10	1.46014e+10	1.07152e+10	7.85602e+09	1.41719e+11	1.87283e+10	1.64285e+10	1.67907e+10	2.0097e+10	30440435226	31535094476	20271640037	16134352035
Europe	TOTAL	Norway	2.53833e+10	2.12499e+10	2.30077e+10	3.16424e+10	57023350031	55367972291	33128366348	26753453124	32596089998	38475274438	3.2164e+10	2.91497e+10	4.05942e+11	5.07666e+09	4.24998e+09	4.60154e+09	6.32849e+09	11404672320	11073594988	6625674165	5350691521	6519218554	7695055892	6.4328e+09	5.82994e+09	8.11883e+10	6.58408e+09	4.76649e+09	6.1564e+09	1.12818e+10	2.51277e+10	2.26451e+10	1.23382e+10	1.01371e+10	1.21338e+10	1.49334e+10	1.09372e+10	8.02388e+09	1.45065e+11	1.87992e+10	1.64834e+10	1.68513e+10	2.03606e+10	31895623456	32722825726	20790153784	16616338454
Europe	EXTERNAL	Norway incl Svalbard and Jan Mayen	1.95857e+08	1.38988e+08	1.20332e+08	324161299	2261681340	1647903830	867824900	825254640	753343020	653173730	390392877	267909496	8.44682e+09	3.91713e+07	2.77976e+07	2.40664e+07	6.48323e+07	452336326	329580803	173564978	165050960	150668610	130634765	7.80786e+07	5.35819e+07	1.68936e+09	1.24893e+08	8.4063e+07	5.9679e+07	6.05455e+07	806493066	460172599	349311109	343268211	335883704	331986946	2.21942e+08	1.67857e+08	3.34609e+09	7.09638e+07	5.49251e+07	6.0653e+07	263615814	1455188230	1187731250	518513747	481986419
Europe	INTERNAL	Norway incl Svalbard and Jan Mayen	2.56319e+10	2.13779e+10	2.30667e+10	3.14407e+10	5.50836e+10	5.88063e+10	4.9492e+10	3.25818e+10	3.44788e+10	3.92508e+10	3.25763e+10	2.94656e+10	4.33252e+11	5.12637e+09	4.27557e+09	4.61334e+09	6.28815e+09	1.10167e+10	1.17613e+10	9.89841e+09	6.51635e+09	6.89577e+09	7.85015e+09	6.51527e+09	5.89312e+09	8.66505e+10	6.57998e+09	4.72123e+09	6.10869e+09	1.12267e+10	2.43323e+10	2.35785e+10	1.99035e+10	1.16023e+10	1.2519e+10	1.50999e+10	1.1044e+10	8.08186e+09	1.54798e+11	1.90519e+10	1.66566e+10	1.6958e+10	2.0214e+10	3.07513e+10	3.52278e+10	2.95885e+10	2.09795e+10
Europe	TOTAL	Norway incl Svalbard and Jan Mayen	2.58277e+10	2.15169e+10	2.31871e+10	3.17649e+10	5.73452e+10	6.04542e+10	5.03598e+10	3.3407e+10	3.52322e+10	3.99039e+10	3.29667e+10	2.97335e+10	4.41699e+11	5.16555e+09	4.30337e+09	4.63741e+09	6.35298e+09	1.14691e+10	1.20908e+10	1.0072e+10	6.6814e+09	7.04643e+09	7.98079e+09	6.59334e+09	5.9467e+09	8.83398e+10	6.70487e+09	4.80529e+09	6.16837e+09	1.12872e+10	2.51388e+10	2.40387e+10	2.02528e+10	1.19455e+10	1.28549e+10	1.54319e+10	1.12659e+10	8.24972e+09	1.58144e+11	1.91229e+10	1.67116e+10	1.70187e+10	2.04777e+10	3.22065e+10	3.64155e+10	3.0107e+10	2.14615e+10
Europe	EXTERNAL	Poland	818742976	797355363	1267745758	1508348611	1198931576	1084602580	1087409762	993760051	869594520	771110393	757177932	807583210	11962362732	1.63749e+08	1.59471e+08	2.53549e+08	3.0167e+08	2.39786e+08	2.16921e+08	2.17482e+08	1.98752e+08	1.73919e+08	1.54222e+08	1.51436e+08	1.61517e+08	2.39247e+09	3.56549e+08	2.93909e+08	4.06245e+08	6.61533e+08	5.90417e+08	5.50597e+08	5.09086e+08	4.59773e+08	4.06867e+08	3.89653e+08	3.4584e+08	3.86783e+08	5.35725e+09	462194431	503446345	861500931	846815869	608514717	534005628	578323420	533986797
Europe	INTERNAL	Poland	6780479208	6834338758	9826667841	10232935576	7986473931	7301822320	7523159808	6810938649	6.13171e+09	5.63233e+09	5.79548e+09	6.32107e+09	8.71774e+10	1.3561e+09	1.36687e+09	1.96533e+09	2.04659e+09	1.59729e+09	1.46036e+09	1.50463e+09	1.36219e+09	1.22634e+09	1.12647e+09	1.1591e+09	1.26421e+09	1.74355e+10	2.49111e+09	2.16657e+09	3.23984e+09	4.60907e+09	4.07866e+09	3.69592e+09	3.37337e+09	2.98982e+09	2.58542e+09	2.45438e+09	2.25342e+09	2.66231e+09	3.65999e+10	4289372741	4667767955	6586822610	5623860538	3907817530	3605901851	4149790488	3821116019
Europe	TOTAL	Poland	7599222184	7631694121	11094413599	11741284187	9185405507	8386424900	8610569570	7804698700	7.00131e+09	6.40344e+09	6.55266e+09	7.12866e+09	9.91398e+10	1.51984e+09	1.52634e+09	2.21888e+09	2.34826e+09	1.83708e+09	1.67729e+09	1.72211e+09	1.56094e+09	1.40026e+09	1.28069e+09	1.31053e+09	1.42573e+09	1.9828e+10	2.84765e+09	2.46048e+09	3.64609e+09	5.27061e+09	4.66907e+09	4.24652e+09	3.88246e+09	3.4496e+09	2.99228e+09	2.84403e+09	2.59926e+09	3.0491e+09	4.19571e+10	4751567172	5171214300	7448323541	6470676407	4516332247	4139907479	4728113908	4355102816
Europe	EXTERNAL	Portugal	5.855e+09	4.72687e+09	4.99432e+09	4.83623e+09	3.86908e+09	2.43418e+09	1.5792e+09	1.12365e+09	9.71152e+08	1.75938e+09	3.3617e+09	4.63901e+09	4.01498e+10	1.171e+09	9.45373e+08	9.98865e+08	9.67246e+08	7.73816e+08	4.86836e+08	3.15839e+08	2.24729e+08	1.9423e+08	3.51876e+08	6.72339e+08	9.27802e+08	8.02995e+09	7.48019e+08	6.55916e+08	8.19941e+08	1.13585e+09	1.12919e+09	8.53228e+08	6.51936e+08	4.85592e+08	3.78766e+08	4.25933e+08	4.64708e+08	6.37224e+08	8.3863e+09	5.10698e+09	4.07095e+09	4.17438e+09	3.70038e+09	2.73989e+09	1.58095e+09	9.2726e+08	6.38055e+08
Europe	INTERNAL	Portugal	5927957134	4457604225	4123104571	3611584161	2759814809	1.57623e+09	1.00578e+09	7.2371e+08	7.22323e+08	1.76509e+09	3501647432	4870438902	3.50453e+10	1185591567	891520850	824620966	7.22317e+08	5.51963e+08	3.15246e+08	2.01157e+08	1.44742e+08	1.44465e+08	3.53019e+08	7.00329e+08	9.74088e+08	7.00906e+09	6.92621e+08	5.44663e+08	6.53263e+08	9.57906e+08	8.3201e+08	6.24299e+08	4.51798e+08	3.21498e+08	2.5259e+08	3.78135e+08	4.08219e+08	5.94606e+08	6.71161e+09	5235336374	3912941047	3469841861	2653677526	1927804758	9.5193e+08	5.53985e+08	4.02212e+08
Europe	TOTAL	Portugal	1.1783e+10	9.18447e+09	9.11743e+09	8.44781e+09	6.6289e+09	4.01041e+09	2.58498e+09	1.84736e+09	1.69347e+09	3.52447e+09	6.86334e+09	9.50945e+09	7.5195e+10	2.35659e+09	1.83689e+09	1.82349e+09	1.68956e+09	1.32578e+09	8.02082e+08	5.16996e+08	3.69471e+08	3.38695e+08	7.04895e+08	1.37267e+09	1.90189e+09	1.5039e+10	1.44064e+09	1.20058e+09	1.4732e+09	2.09375e+09	1.9612e+09	1.47753e+09	1.10373e+09	8.0709e+08	6.31355e+08	8.04068e+08	8.72928e+08	1.23183e+09	1.50979e+10	1.03423e+10	7.98389e+09	7.64422e+09	6.35406e+09	4.6677e+09	2.53288e+09	1.48125e+09	1.04027e+09
Europe	EXTERNAL	Romania	1.17073e+10	1.21539e+10	1.91084e+10	22404228971	2.23163e+10	1.92313e+10	1.66656e+10	1.38563e+10	1.27668e+10	1.17995e+10	1.14547e+10	1.24672e+10	1.85932e+11	2.34146e+09	2.43079e+09	3.82169e+09	4.48085e+09	4.46325e+09	3.84625e+09	3.33313e+09	2.77127e+09	2.55335e+09	2.35989e+09	2.29094e+09	2.49345e+09	3.71863e+10	4.41438e+09	4.02435e+09	6.78095e+09	7.98286e+09	8.68454e+09	8.03717e+09	7.60754e+09	5.90558e+09	5.35249e+09	4.9909e+09	4.31502e+09	4.5309e+09	7.26267e+10	7.29292e+09	8.12959e+09	1.23275e+10	14421364017	1.36317e+10	1.11941e+10	9.05809e+09	7.95075e+09
Europe	INTERNAL	Romania	3.04826e+09	3.43976e+09	5.59371e+09	7794059932	6927321205	6433874602	5.61652e+09	4.40529e+09	3.60503e+09	3.33207e+09	2.99993e+09	3.23375e+09	5.64296e+10	6.09652e+08	6.87953e+08	1.11874e+09	1.55881e+09	1.38546e+09	1.28678e+09	1.1233e+09	8.81058e+08	7.21006e+08	6.66414e+08	5.99986e+08	6.46749e+08	1.12859e+10	8.54963e+08	7.69379e+08	1.31254e+09	1.97581e+09	2.09029e+09	1.87294e+09	1.54019e+09	1.28051e+09	1.11553e+09	1.06562e+09	9.1398e+08	8.95235e+08	1.5687e+10	2.19329e+09	2.67039e+09	4.28117e+09	5818245109	4837032947	4560930689	4.07633e+09	3.12478e+09
Europe	TOTAL	Romania	1.47556e+10	1.55937e+10	2.47022e+10	30198288903	2.92436e+10	2.56651e+10	2.22822e+10	1.82616e+10	1.63718e+10	1.51315e+10	1.44546e+10	1.5701e+10	2.42361e+11	2.95111e+09	3.11874e+09	4.94043e+09	6.03966e+09	5.84872e+09	5.13303e+09	4.45643e+09	3.65232e+09	3.27436e+09	3.02631e+09	2.89092e+09	3.1402e+09	4.84722e+10	5.26934e+09	4.79372e+09	8.09349e+09	9.95868e+09	1.07748e+10	9.91011e+09	9.14773e+09	7.18609e+09	6.46802e+09	6.05652e+09	5.229e+09	5.42613e+09	8.83137e+10	9.48621e+09	1.08e+10	1.66087e+10	20239609126	1.84688e+10	1.5755e+10	1.31344e+10	1.10755e+10
Europe	EXTERNAL	Serbia	1.13705e+10	1.17798e+10	1.88779e+10	23069666398	2.27473e+10	19671393308	1.68746e+10	1.38707e+10	1.26521e+10	1.16582e+10	1.12886e+10	1.21345e+10	1.85995e+11	2.27411e+09	2.35597e+09	3.77559e+09	4.61393e+09	4.54946e+09	3.93428e+09	3.37492e+09	2.77415e+09	2.53041e+09	2.33164e+09	2.25772e+09	2.4269e+09	3.71991e+10	4.0806e+09	3.74059e+09	6.53248e+09	7.8885e+09	8.5928e+09	7.81087e+09	7.31135e+09	5.57511e+09	5.03086e+09	4.66689e+09	4.013e+09	4.2157e+09	6.94587e+10	7.28994e+09	8.03924e+09	1.23455e+10	15181168314	1.41545e+10	11860519986	9.56323e+09	8.29562e+09
Europe	INTERNAL	Serbia	1.03809e+09	1.23673e+09	2092784359	2095123756	1652437473	1.22412e+09	9.79285e+08	7.80268e+08	7.19098e+08	7.45826e+08	8.06403e+08	1.06103e+09	1.44312e+10	2.07619e+08	2.47346e+08	4.18557e+08	4.19025e+08	3.30487e+08	2.44825e+08	1.95857e+08	1.56054e+08	1.4382e+08	1.49165e+08	1.61281e+08	2.12207e+08	2.88624e+09	2.25579e+08	2.15696e+08	4.17302e+08	6.01348e+08	4.76067e+08	3.84847e+08	3.0503e+08	2.39963e+08	2.10365e+08	1.94552e+08	1.6578e+08	1.85703e+08	3.62223e+09	8.12515e+08	1.02104e+09	1675482501	1493775561	1176370367	8.39277e+08	6.74256e+08	5.40305e+08
Europe	TOTAL	Serbia	1.24086e+10	1.30166e+10	2.09707e+10	25164790154	2.43997e+10	2.08955e+10	1.78539e+10	1.4651e+10	1.33712e+10	1.2404e+10	1.2095e+10	1.31955e+10	2.00427e+11	2.48173e+09	2.60331e+09	4.19415e+09	5.03296e+09	4.87995e+09	4.1791e+09	3.57077e+09	2.9302e+09	2.67423e+09	2.48081e+09	2.419e+09	2.6391e+09	4.00853e+10	4.30618e+09	3.95629e+09	6.94978e+09	8.48985e+09	9.06886e+09	8.19572e+09	7.61638e+09	5.81507e+09	5.24122e+09	4.86145e+09	4.17878e+09	4.40141e+09	7.3081e+10	8.10246e+09	9.06027e+09	1.40209e+10	16674943875	1.53309e+10	1.26998e+10	1.02375e+10	8.83592e+09
Europe	EXTERNAL	Slovakia	4383374217	4234224177	6313383385	7178772755	8712170743	8682905566	8217166607	6949915332	5.90479e+09	4.80454e+09	4.10722e+09	4.3398e+09	7.38283e+10	8.76675e+08	8.46845e+08	1.26268e+09	1.43575e+09	1.74243e+09	1.73658e+09	1.64343e+09	1.38998e+09	1.18096e+09	9.60908e+08	8.21444e+08	8.67961e+08	1.47657e+10	2.12569e+09	1.98586e+09	2.82561e+09	3.09975e+09	3.91823e+09	4.09286e+09	4.30755e+09	3.28883e+09	2.92635e+09	2.52288e+09	2.10403e+09	2.13894e+09	3.53366e+10	2257684087	2.24837e+09	3.48777e+09	4079021589	4793945615	4590047907	3909621046	3.66108e+09
Europe	INTERNAL	Slovakia	7.70774e+08	8.72902e+08	1700406776	2068842179	1499830031	1245398027	1101840996	9.77229e+08	8.30444e+08	7.59086e+08	7.83788e+08	795953992	1.34065e+10	1.54155e+08	1.74581e+08	340081385	4.13768e+08	2.99966e+08	249079681	2.20368e+08	1.95446e+08	1.66089e+08	1.51817e+08	1.56758e+08	1.59191e+08	2.6813e+09	2.41129e+08	2.33198e+08	5.52137e+08	6.00147e+08	5.4362e+08	4.34529e+08	3.65222e+08	3.10692e+08	2.81766e+08	2.85849e+08	2.68335e+08	2.63838e+08	4.38046e+09	5.29645e+08	6.39705e+08	1148270034	1468695253	956210436	810869483	736618931	6.66537e+08
Europe	TOTAL	Slovakia	5.15415e+09	5.10713e+09	8013790161	9247614934	10212000774	9928303593	9319007603	7.92714e+09	6.73523e+09	5.56362e+09	4.89101e+09	5.13576e+09	8.72348e+10	1.03083e+09	1.02143e+09	1.60276e+09	1.84952e+09	2.0424e+09	1.98566e+09	1.8638e+09	1.58543e+09	1.34705e+09	1.11273e+09	9.78201e+08	1.02715e+09	1.7447e+10	2.36682e+09	2.21906e+09	3.37775e+09	3.6999e+09	4.46185e+09	4.52739e+09	4.67277e+09	3.59953e+09	3.20812e+09	2.80873e+09	2.37237e+09	2.40278e+09	3.9717e+10	2.78733e+09	2.88807e+09	4.63604e+09	5547716842	5750156051	5400917390	4646239977	4.32762e+09
Europe	INTERNAL/TOTAL	Slovenia	898413526	848552690	1379012856	1783093082	1500577695	1189667088	861379484	753215830	996551128	1287257929	1415036530	1173705321	14086463159	1.79683e+08	1.69711e+08	275802699	356618657	300115593	237933483	172275925	150643159	199310251	2.57452e+08	2.83007e+08	234741113	2.81729e+09	2.01135e+08	1.67725e+08	4.0292e+08	5.50903e+08	5.20842e+08	3.34578e+08	2.89745e+08	2.21336e+08	2.8177e+08	3.02196e+08	2.3855e+08	2.49122e+08	3.76082e+09	697278385	680827819	976092680	1232190016	979736039	855089189	571634411	531879677
Europe	EXTERNAL	Spain	236050060	1.74733e+08	1.69783e+08	153267907	185890907	181802215	7.44979e+07	4.21231e+07	3.68459e+07	7.10432e+07	150439149	197699574	1.67418e+09	4.721e+07	3.49465e+07	3.39566e+07	3.06535e+07	3.71782e+07	3.63604e+07	1.48996e+07	8.42463e+06	7.36919e+06	1.42086e+07	3.00878e+07	3.95399e+07	3.34835e+08	2.86585e+07	2.21271e+07	2.57186e+07	4.18286e+07	4.37361e+07	6.13948e+07	2.57345e+07	1.90376e+07	1.46637e+07	1.68499e+07	1.61328e+07	2.35745e+07	3.39457e+08	207391624	1.52605e+08	1.44064e+08	111439188	142154824	120407373	4.87634e+07	2.30855e+07
Europe	INTERNAL	Spain	1.55998e+10	1.33121e+10	1.42972e+10	1.36557e+10	1.19835e+10	8.11191e+09	5.05104e+09	3.87831e+09	4.00515e+09	6.879e+09	1.07187e+10	1.35144e+10	1.21007e+11	3.11996e+09	2.66242e+09	2.85943e+09	2.73115e+09	2.39669e+09	1.62238e+09	1.01021e+09	7.75662e+08	8.0103e+08	1.3758e+09	2.14374e+09	2.70287e+09	2.42013e+10	2.43774e+09	2.13274e+09	2.6769e+09	3.42869e+09	3.58583e+09	2.66721e+09	1.94363e+09	1.49635e+09	1.33183e+09	1.62064e+09	1.69388e+09	2.21105e+09	2.72265e+10	1.31621e+10	1.11793e+10	1.16203e+10	1.02271e+10	8.39763e+09	5.4447e+09	3.10741e+09	2.38197e+09
Europe	TOTAL	Spain	1.58359e+10	1.34868e+10	1.44669e+10	1.3809e+10	1.21694e+10	8.29371e+09	5.12554e+09	3.92043e+09	4.042e+09	6.95004e+09	1.08691e+10	1.37121e+10	1.22681e+11	3.16717e+09	2.69736e+09	2.89339e+09	2.7618e+09	2.43387e+09	1.65874e+09	1.02511e+09	7.84087e+08	8.08399e+08	1.39001e+09	2.17383e+09	2.74241e+09	2.45362e+10	2.4664e+09	2.15486e+09	2.70262e+09	3.47052e+09	3.62957e+09	2.7286e+09	1.96936e+09	1.51538e+09	1.34649e+09	1.63749e+09	1.71001e+09	2.23463e+09	2.75659e+10	1.33695e+10	1.13319e+10	1.17643e+10	1.03385e+10	8.53979e+09	5.56511e+09	3.15617e+09	2.40505e+09
Europe	INTERNAL/TOTAL	Svalbard and Jan Mayen	4.44426e+08	2.66938e+08	1.79332e+08	1.22465e+08	3.21893e+08	5.08619e+09	1.72315e+10	6.65356e+09	2.63608e+09	1.42866e+09	8.02729e+08	5.83791e+08	3.57576e+10	8.88853e+07	5.33876e+07	3.58664e+07	2.44931e+07	6.43787e+07	1.01724e+09	3.4463e+09	1.33071e+09	5.27216e+08	2.85733e+08	1.60546e+08	1.16758e+08	7.15151e+09	1.20793e+08	3.87969e+07	1.19717e+07	5.44486e+06	1.10281e+07	1.39351e+09	7.9146e+09	1.80842e+09	7.21021e+08	4.98564e+08	3.28769e+08	2.25835e+08	1.30788e+10	3.23633e+08	2.28141e+08	1.6736e+08	1.1702e+08	3.10865e+08	3.69268e+09	9.31689e+09	4.84514e+09
Europe	EXTERNAL	Sweden	3.13846e+08	2.19559e+08	2.31599e+08	709760434	2489157960	1640044310	1097866781	907181266	821135936	780463403	579293119	430402758	1.02203e+10	6.27693e+07	4.39117e+07	4.63199e+07	1.41952e+08	497831715	328008881	219573395	181436270	164227202	156092700	1.15859e+08	8.60806e+07	2.04406e+09	1.32537e+08	6.4513e+07	4.25447e+07	1.6973e+08	1118685435	8.0104e+08	5.17443e+08	3.80512e+08	341290043	3.265e+08	250549186	1.87722e+08	4.33307e+09	1.81309e+08	1.55046e+08	1.89055e+08	540030034	1370472550	839004743	580424004	526669108
Europe	INTERNAL	Sweden	10819139264	8.82352e+09	10390887596	17874981630	31861552445	25821301390	19404519036	17225117389	16024036446	15758769970	13437089515	12097590222	1.99539e+11	2.16383e+09	1.7647e+09	2.07818e+09	3.575e+09	6372311117	5.16426e+09	3.8809e+09	3.44502e+09	3.20481e+09	3.15175e+09	2.68742e+09	2.41952e+09	3.99077e+10	4.56641e+09	3.41331e+09	3.57191e+09	6.05094e+09	1.26944e+10	1.15034e+10	8.68521e+09	7.55571e+09	7.23023e+09	7.55333e+09	6.52684e+09	5.50293e+09	8.48546e+10	6.25273e+09	5.41022e+09	6.81898e+09	11824039998	19167155211	14317888165	10719307348	9669409874
Europe	TOTAL	Sweden	1.1133e+10	9.04308e+09	1.06225e+10	18584742064	34350710405	27461345700	20502385817	18132298655	16845172382	16539233373	14016382634	12527992980	2.09759e+11	2.2266e+09	1.80862e+09	2.1245e+09	3.71695e+09	6870142832	5.49227e+09	4.10048e+09	3.62646e+09	3.36903e+09	3.30785e+09	2803276889	2.5056e+09	4.19518e+10	4.69894e+09	3.47782e+09	3.61445e+09	6.22067e+09	1.38131e+10	1.23045e+10	9.20265e+09	7.93622e+09	7.57152e+09	7.87983e+09	6.77739e+09	5.69065e+09	8.91877e+10	6.43404e+09	5.56526e+09	7.00804e+09	12364070032	20537627761	15156892908	11299731352	10196078982
Europe	EXTERNAL	Switzerland	585265310	508295630	647215920	814986980	1224345680	1361627280	1156023600	897768950	738039330	681203610	604246710	588411580	9807430580	117053106	101659103	1.29443e+08	162997385	244869126	272325445	231204800	179553755	147607908	136240762	120849368	117682362	1961486291	349050830	322922570	393689200	461414380	624580320	736851050	603152057	475038690	420686860	388813734	352145050	355021260	5483366001	236214504	185373072	253526651	353572751	599765340	624776263	552871585	422730198
Europe	INTERNAL	Switzerland	2.09606e+09	1.78478e+09	2.52369e+09	3229663480	5262449275	7214064000	7132919790	4787154350	3576246610	3029388260	2421390010	2.19867e+09	4.52565e+10	4.19211e+08	3.56957e+08	5.04738e+08	6.45933e+08	1.05249e+09	1442812743	1426584045	957431006	715249450	605877815	484278061	4.39733e+08	9.0513e+09	1.05767e+09	9.62549e+08	1.29406e+09	1.51462e+09	2.27024e+09	3.44215e+09	3.30639e+09	2.10021e+09	1.69019e+09	1.35123e+09	1.1284e+09	1.1235e+09	2.12412e+10	1.03839e+09	8.22235e+08	1.22963e+09	1715038505	2992209552	3771914560	3826530041	2686944490
Europe	TOTAL	Switzerland	2.68132e+09	2.29308e+09	3.17091e+09	4044650460	6486794955	8575691280	8288943390	5684923300	4314285940	3710591870	3025636720	2.78708e+09	5.50639e+10	5.36264e+08	4.58616e+08	6.34181e+08	8.0893e+08	1.29736e+09	1715138188	1657788845	1136984761	862857358	742118577	605127429	5.57416e+08	1.10128e+10	1.40672e+09	1.28547e+09	1.68775e+09	1.97604e+09	2.89482e+09	4.179e+09	3.90954e+09	2.57525e+09	2.11088e+09	1.74005e+09	1.48055e+09	1.47852e+09	2.67246e+10	1.2746e+09	1.00761e+09	1.48316e+09	2068611256	3591974892	4396690823	4379401626	3109674688
Europe	EXTERNAL	Turkey	1.61787e+09	1.88549e+09	2.55542e+09	3182813600	3577251245	2847859653	1.95169e+09	1.39006e+09	1.09128e+09	1.15239e+09	1.13754e+09	1.47764e+09	2.38673e+10	3.23575e+08	3.77099e+08	5.11085e+08	6.36563e+08	7.1545e+08	5.69572e+08	3.90338e+08	2.78012e+08	2.18257e+08	2.30479e+08	2.27508e+08	2.95528e+08	4.77347e+09	5.35385e+08	5.57063e+08	8.22541e+08	1.13587e+09	1.64184e+09	1.36794e+09	8.98618e+08	6.69777e+08	5.3748e+08	4.89915e+08	4.27947e+08	4.19549e+08	9.50392e+09	1.08249e+09	1.32843e+09	1.73288e+09	2046946940	1935412791	1479922693	1.05307e+09	7.20284e+08
Europe	INTERNAL	Turkey	2.52042e+10	2.62421e+10	3.8674e+10	52887549545	51240034393	27702495643	1.47693e+10	1.06843e+10	9.67595e+09	1.26143e+10	1.62663e+10	2.31641e+10	3.09125e+11	5.04084e+09	5.24841e+09	7.7348e+09	1.05775e+10	1.0248e+10	5.5405e+09	2.95387e+09	2.13685e+09	1.93519e+09	2.52286e+09	3.25327e+09	4.63283e+09	6.18249e+10	6.94482e+09	7.03372e+09	1.2546e+10	1.60935e+10	2.0084e+10	1.26738e+10	8.29636e+09	6.23418e+09	5.03781e+09	5.18327e+09	5.40748e+09	6.05937e+09	1.11594e+11	1.82594e+10	1.92083e+10	2.6128e+10	36794059913	31155998971	1.50287e+10	6.47297e+09	4.45008e+09
Europe	TOTAL	Turkey	2.68221e+10	2.81276e+10	4.12294e+10	56070363145	54817285638	30550355296	1.6721e+10	1.20743e+10	1.07672e+10	1.37667e+10	1.74039e+10	2.46418e+10	3.32992e+11	5.36441e+09	5.62551e+09	8.24589e+09	1.12141e+10	1.09635e+10	6.11007e+09	3.3442e+09	2.41486e+09	2.15345e+09	2.75333e+09	3.48077e+09	4.92836e+09	6.65984e+10	7.4802e+09	7.59079e+09	1.33686e+10	1.72294e+10	2.17259e+10	1.40417e+10	9.19498e+09	6.90396e+09	5.57529e+09	5.67318e+09	5.83543e+09	6.47891e+09	1.21098e+11	1.93419e+10	2.05368e+10	2.78609e+10	38841006853	33091411762	1.65086e+10	7.52604e+09	5.17036e+09
Europe	EXTERNAL	Ukraine	1.83998e+10	1.87132e+10	3.18944e+10	44314548281	3.51011e+10	3.02175e+10	2.72451e+10	2.22925e+10	2.03425e+10	1.91949e+10	1.85795e+10	1.95829e+10	3.05878e+11	3.67996e+09	3.74264e+09	6.37888e+09	8.86291e+09	7.02022e+09	6.04351e+09	5.44903e+09	4.4585e+09	4.0685e+09	3.83897e+09	3.71589e+09	3.91658e+09	6.11756e+10	6.84235e+09	5.84645e+09	8.97707e+09	1.37768e+10	1.34289e+10	1.22611e+10	1.14699e+10	9.26613e+09	8.20923e+09	7.81657e+09	6.76212e+09	7.15313e+09	1.1181e+11	1.15574e+10	1.28667e+10	2.29173e+10	30537783801	2.16722e+10	1.79564e+10	1.57753e+10	1.30264e+10
Europe	INTERNAL	Ukraine	10564290732	1.08046e+10	1.78851e+10	24283010073	1.57671e+10	1.40737e+10	13501424487	1.07366e+10	9.83965e+09	9.34649e+09	9.64937e+09	10728660921	1.5718e+11	2.11286e+09	2.16091e+09	3.57702e+09	4.8566e+09	3.15343e+09	2.81474e+09	2.70029e+09	2.14733e+09	1.96793e+09	1.8693e+09	1.92987e+09	2.14573e+09	3.1436e+10	4.02376e+09	3.29296e+09	4.21488e+09	8.05923e+09	7.12366e+09	6.2209e+09	5.79652e+09	4.93787e+09	4.21518e+09	4.15041e+09	3.68331e+09	4.00443e+09	5.97231e+10	6540532286	7.5116e+09	1.36702e+10	16223776593	8.64347e+09	7.85282e+09	7.7049e+09	5.79877e+09
Europe	TOTAL	Ukraine	2.89641e+10	2.95178e+10	4.97795e+10	68597558354	5.08682e+10	4.42913e+10	4.07466e+10	3.30291e+10	3.01821e+10	2.85414e+10	2.82288e+10	3.03115e+10	4.63058e+11	5.79282e+09	5.90355e+09	9.9559e+09	1.37195e+10	1.01736e+10	8.85825e+09	8.14932e+09	6.60583e+09	6.03643e+09	5.70827e+09	5.64577e+09	6.06231e+09	9.26116e+10	1.08661e+10	9.13941e+09	1.3192e+10	2.1836e+10	2.05526e+10	1.8482e+10	1.72664e+10	1.4204e+10	1.24244e+10	1.1967e+10	1.04454e+10	1.11576e+10	1.71533e+11	1.8098e+10	2.03783e+10	3.65876e+10	46761560394	3.03157e+10	2.58092e+10	2.34802e+10	1.88251e+10
Europe	EXTERNAL	United Kingdom	314281950	256836310	253293640	199854540	166801220	140227960	129659760	155882950	160688730	204336520	260001010	291517910	2533382500	62856390	51367274	50658732	39970929	33360249	28045595	25931948	31176594	32137747	40867322	52000190	58303587	506676557	140401850	126896710	115034290	90299890	77753660	71891320	63196580	63500290	62771143	82581370	105024070	139093430	1138444603	173880100	129939600	138259350	109554650	89047560	68336648	66463160	92382660
Europe	INTERNAL	United Kingdom	24649626650	19187080620	19636636980	15477404700	12458113571	10210010898	9851173890	1.12514e+10	1.25535e+10	18054392749	21091403335	22805048685	1.97226e+11	4929926159	3837416404	3927327760	3095481380	2491623118	2.042e+09	1.97024e+09	2.25027e+09	2.5107e+09	3.61088e+09	4218281453	4561010351	3.94452e+10	9.08613e+09	7.3866e+09	7.58411e+09	6.30476e+09	5.23221e+09	4.74165e+09	4.37177e+09	4.08587e+09	4.34288e+09	6.63321e+09	8.39457e+09	8.643e+09	7.68068e+10	15563501510	11800484812	12052531665	9172645867	7225902374	5468357791	5479405913	7.16549e+09
Europe	TOTAL	United Kingdom	24963908600	19443916930	19889930620	15677259240	12624914791	10350238858	9980833650	1.14072e+10	1.27142e+10	18258729269	21351404345	23096566595	1.99759e+11	4992782549	3888783678	3977986492	3135452309	2524983367	2.07005e+09	1.99617e+09	2.28145e+09	2.54284e+09	3.65175e+09	4270281643	4619313938	3.99518e+10	9.22653e+09	7.51349e+09	7.69914e+09	6.39506e+09	5.30996e+09	4.81354e+09	4.43496e+09	4.14937e+09	4.40566e+09	6.71579e+09	8.4996e+09	8.78209e+09	7.79452e+10	15737381610	11930424412	12190791015	9282200517	7314949934	5536694439	5545869073	7.25787e+09
Europe	EXTERNAL	United Kingdom incl Guernsey and Jersey	314281950	256836310	253293640	199854540	166801220	140227960	129659760	155882950	160688730	204336520	260001010	291517910	2533382500	62856390	51367274	50658732	39970929	33360249	28045595	25931948	31176594	32137747	40867322	52000190	58303587	506676557	140401850	126896710	115034290	90299890	77753660	71891320	63196580	63500290	62771143	82581370	105024070	139093430	1138444603	173880100	129939600	138259350	109554650	89047560	68336648	66463160	92382660
Europe	INTERNAL	United Kingdom incl Guernsey and Jersey	24741525920	19249677250	19686919140	15510864260	12485841001	10232454528	9871768880	1.12772e+10	1.25913e+10	18135082179	21189465305	22908393985	1.97881e+11	4948306009	3849935725	3937384194	3102173293	2497168607	2.04649e+09	1.97435e+09	2.25544e+09	2.51826e+09	3.62702e+09	4237893863	4581679411	3.95761e+10	9.11001e+09	7.40173e+09	7.59835e+09	6.31103e+09	5.23588e+09	4.74442e+09	4.37413e+09	4.08885e+09	4.34682e+09	6.65523e+09	8.41849e+09	8.66936e+09	7.69543e+10	15631515140	11847945842	12088568655	9199836127	7249965014	5488032401	5497638854	7.18835e+09
Europe	TOTAL	United Kingdom incl Guernsey and Jersey	25055807870	19506513560	19940212780	15710718800	12652642221	10372682488	10001428640	1.14331e+10	1.2752e+10	18339418699	21449466315	23199911895	2.00414e+11	5011162399	3901302999	3988042926	3142144222	2530528856	2.07454e+09	2.00029e+09	2.28662e+09	2.5504e+09	3.66788e+09	4289894053	4639982998	4.00828e+10	9.25041e+09	7.52863e+09	7.71338e+09	6.40133e+09	5.31363e+09	4.81631e+09	4.43733e+09	4.15235e+09	4.40959e+09	6.73781e+09	8.52351e+09	8.80845e+09	7.80927e+10	15805395240	11977885442	12226828005	9309390777	7339012574	5556369049	5564102014	7.28073e+09
North America	INTERNAL/TOTAL	Antigua and Barbuda	6063382	4203461	3455923	6721290	12147870	6685900	10102140	14048230	25348130	31487580	27600500	13113450	160977856	1212676	840693	691185	1344262	2429575	1337179	2020430	2809647	5069630	6297518	5520100	2622689	3.21956e+07	2827434	2156494	1841170	1721843	1482974	1602132	1740276	3125780	5749909	6582160	4953628	3963467	37747267	3235951	2046972	1614753	4999463	10664900	5083757	8361870	10922450
North America	INTERNAL/TOTAL	Aruba	2865420	1067595	745595	1582530	2729610	1105114	1052017	1456761	5254690	11956810	15148880	8088100	53053122	573084	213519	149119	316506	545922	221023	210403	291352	1050939	2391363	3029780	1617621	1.06106e+07	147687	20709.6	19425	58288.2	33865.3	27991.8	151076	64613.7	282351	1278501	2484438	599248	5.1682e+06	2717740	1046885	726170	1524242	2695740	1077122	900941	1392147
North America	INTERNAL/TOTAL	Bahamas	340763630	279927407	305089432	247813278	518511053	666657613	365596050	566058431	708407554	1001492285	629004760	336287920	5965609413	68152740	55985498	61017899	49562667	103702243	133331522	7.31192e+07	1.13212e+08	141681525	200298441	125800974	67257594	1.19312e+09	7.95995e+07	5.15817e+07	5.85649e+07	4.47741e+07	4.59749e+07	9.28085e+07	1.09564e+08	1.65236e+08	218233266	198355264	1.02949e+08	8.86656e+07	1.25631e+09	261164200	228345649	246524478	203039137	472536146	573848998	256031869	400822131
North America	INTERNAL/TOTAL	Barbados	5291620	3329458	3217221	4212280	4524040	7421400	10396880	15349840	16316510	18258580	21434830	9201430	118954089	1058326	665892	643444	842455	904806	1484280	2079378	3069975	3263300	3651718	4286958	1840285	23790817	3149028	2252721	2093112	1884813	1741600	1871923	3594418	5215090	6987430	6307770	5644840	3794460	44537205	2142601	1076736	1124111	2327464	2782433	5549482	6802460	10134750
North America	EXTERNAL	Belize	376762900	275043940	246731040	214300521	262432896	692393580	779125940	705052240	811087050	1153741370	714875340	498518130	6730064947	75352607	55008791	49346213	42860107	52486583	138478712	155825200	141010434	162217401	230748266	142975070	99703653	1346013037	220664217	171138680	154348062	138174636	135650586	245631127	321028399	318564758	359851316	461318656	358048630	276708015	3161127082	156098760	103905253	92382918	76125861	126782334	446762340	458097588	386487324
North America	INTERNAL	Belize	831581250	549895560	471257430	389374160	517543660	1361727480	1694476600	1559066260	1694472160	2472879600	1750776810	1130391210	14423442180	166316237	109979129	94251495	77874834	103508730	272345463	338895330	311813285	338894500	494575980	350155354	226078283	2884688620	416221261	310200425	2.84043e+08	2.5021e+08	238976495	503593410	592219795	572210540	651401450	903402000	649161060	489353910	5.86099e+09	415359883	239695171	187214398	139163700	278567175	858133970	1102256698	986855860
North America	TOTAL	Belize	1208344150	824939500	717988470	603674681	779976556	2054121060	2473602540	2264118500	2505559210	3626620970	2465652150	1628909340	21153507127	241668844	164987920	143597708	120734941	155995313	410824175	494720530	452823719	501111901	725324246	493130424	325781936	4230701657	636885478	481339105	4.38391e+08	3.88385e+08	374627081	749224537	913248194	890775298	1011252766	1364720656	1007209690	766061925	9.02212e+09	571458643	343600424	279597316	215289561	405349509	1304896310	1560354286	1373343184
North America	INTERNAL/TOTAL	Bonaire	4678460	2625753	2182719	3747220	3251220	3021790	3565080	3672150	4224930	9992150	15362770	11586300	67910542	935691	525150	436544	749444	650242	604358	713016	734429	844985	1998427	3072560	2317260	13582106	664520	282822	264081	872058	744385	962642	1506860	781243	1899825	1729181	3144810	1621457	1.44739e+07	4013930	2342930	1918638	2875160	2506830	2059146	2058224	2890910
North America	INTERNAL/TOTAL	British Virgin Islands	987287	629817	711282	1949220	5174330	2593040	3302530	4478690	8683700	8787910	9320890	2443670	49062366	197457	125964	142256	389845	1034870	518607	660506	895737	1736740	1757580	1864180	488733	9812475	124160	117482	90681.9	94274.5	177806	330485	268980	1089930	1442540	2156800	381766	277813	6.55272e+06	863127	512335	620600	1854950	4996530	2262550	3033550	3388760
North America	EXTERNAL	Canada	1.66283e+10	1.39329e+10	2.62979e+10	5.11814e+10	4.56503e+10	33197232808	2.68862e+10	2.57116e+10	2.73168e+10	3.02308e+10	2.767e+10	2.23784e+10	3.47082e+11	3.32565e+09	2.78658e+09	5.25959e+09	1.02363e+10	9.13007e+09	6.63945e+09	5.37723e+09	5.14232e+09	5.46337e+09	6.04616e+09	5.53399e+09	4.47569e+09	6.94164e+10	5.86868e+09	4.58383e+09	7.6229e+09	1.80218e+10	1.4608e+10	1.1806e+10	1.03847e+10	1.10063e+10	1.08498e+10	1.38147e+10	1.20058e+10	8.81309e+09	1.29385e+11	1.07596e+10	9.34906e+09	1.8675e+10	3.31595e+10	3.10424e+10	21391234753	1.65015e+10	1.47053e+10
North America	INTERNAL	Canada	1.17632e+11	9.01967e+10	1.1174e+11	2.56139e+11	5.73099e+11	8.56038e+11	6.38908e+11	3.61241e+11	3.26754e+11	2.91749e+11	2.10295e+11	1.51497e+11	3.98529e+12	2.35264e+10	1.80393e+10	2.2348e+10	5.12279e+10	1.1462e+11	1.71208e+11	1.27782e+11	7.22481e+10	6.53508e+10	5.83499e+10	4.20591e+10	3.02995e+10	7.97058e+11	6.16565e+10	4.55182e+10	4.65325e+10	8.26501e+10	1.69172e+11	3.26977e+11	2.59056e+11	1.59396e+11	1.49483e+11	1.40867e+11	1.08705e+11	7.80503e+10	1.62806e+12	5.59754e+10	4.46785e+10	6.52073e+10	1.73489e+11	4.03928e+11	5.29062e+11	3.79852e+11	2.01845e+11
North America	TOTAL	Canada	1.3426e+11	1.0413e+11	1.38038e+11	3.07321e+11	6.1875e+11	8.89235e+11	6.65794e+11	3.86952e+11	3.54071e+11	3.2198e+11	2.37965e+11	1.73876e+11	4.33237e+12	2.6852e+10	2.08259e+10	2.76076e+10	6.14642e+10	1.2375e+11	1.77847e+11	1.33159e+11	7.73905e+10	7.08142e+10	6.43961e+10	4.75931e+10	3.47752e+10	8.66474e+11	6.75251e+10	5.01021e+10	5.41554e+10	1.00672e+11	1.8378e+11	3.38783e+11	2.69441e+11	1.70402e+11	1.60332e+11	1.54682e+11	1.20711e+11	8.68634e+10	1.75745e+12	6.6735e+10	5.40275e+10	8.38823e+10	2.06649e+11	4.3497e+11	5.50453e+11	3.96353e+11	2.1655e+11
North America	INTERNAL/TOTAL	Cayman Islands	3290980	1707072	1621150	1206651	8403880	11849130	4253620	6190940	12838880	23288300	19411790	6024560	100086953	658198	341414	324230	241331	1680777	2369830	850723	1238188	2567780	4657650	3882360	1204911	20017392	1084457	715779	430723	170617	381638	1078057	1004565	1209591	2095600	5098710	1501401	1221233	1.59924e+07	2206530	991293	1190427	1036034	8022240	10771080	3249050	4981350
North America	EXTERNAL	Costa Rica	6.40582e+08	3.72452e+08	2.89597e+08	229219940	1353673900	2617418960	2687118700	2341189040	2930641230	4152096330	2282700080	1118737432	2.10154e+10	1.28116e+08	7.44904e+07	5.79194e+07	4.5844e+07	270734787	523483787	537423699	468237705	586128205	830419320	456539991	2.23748e+08	4.20309e+09	3.25958e+08	1.82941e+08	1.49447e+08	1.07858e+08	1.88128e+08	798988069	9.95384e+08	8.39561e+08	1088140552	1349455034	7.05298e+08	4.87166e+08	7.21832e+09	3.14624e+08	1.89511e+08	1.4015e+08	121362337	1165546104	1818430860	1691734350	1501627480
North America	INTERNAL	Costa Rica	5794313183	3067277944	2.48955e+09	2326843987	7600200644	12924089958	14994317772	14600500670	15364313830	19083302780	17176965990	11072254766	1.26494e+11	1.15886e+09	6.13455e+08	4.97909e+08	4.65369e+08	1520040281	2584818200	2998864016	2920099918	3072862940	3816659610	3435393360	2214451384	2.52988e+10	2.04375e+09	1.09025e+09	1.00489e+09	9.89408e+08	2.52357e+09	5781910827	8251394171	8199268910	8192159155	10313418232	8072932512	4166926984	6.06299e+10	3750567582	1977023726	1.48466e+09	1337436168	5076634494	7142179450	6742924570	6401231320
North America	TOTAL	Costa Rica	6.4349e+09	3.43973e+09	2.77914e+09	2556063927	8953874544	15541508918	17681436472	16941689710	18294955060	23235399110	19459666070	12190992198	1.47509e+11	1.28698e+09	6.87946e+08	5.55829e+08	5.11213e+08	1790775068	3108301987	3536287715	3388337623	3658991145	4647078930	3891933351	2.4382e+09	2.95019e+10	2.3697e+09	1.27319e+09	1.15433e+09	1.09727e+09	2.71169e+09	6580898896	9.24678e+09	9.03883e+09	9280299707	11662873266	8.77823e+09	4.65409e+09	6.78482e+10	4.06519e+09	2.16654e+09	1.62481e+09	1458798505	6242180598	8960610310	8434658920	7902858800
North America	INTERNAL/TOTAL	Cuba	1641748222	1340308546	1410039131	1226972495	3408797966	5472615319	2935419663	2802574079	4542262045	5553184160	3335030820	2069520048	35738472494	3.2835e+08	2.68062e+08	2.82008e+08	2.45395e+08	681759666	1094523274	5.87084e+08	560514854	908452423	1110637035	667006201	413904011	7.1477e+09	9.04642e+08	6.64801e+08	6.43243e+08	5.43433e+08	6.34356e+08	1.02585e+09	1.12571e+09	1.30308e+09	1.7228e+09	1850293138	1.24984e+09	1.11071e+09	1.27788e+10	737106067	675507972	766795907	683539636	2774442176	4446765975	1809711423	1499496916
North America	INTERNAL/TOTAL	Curacao	8724370	3889555	2837663	5915040	7201920	5419026	5967886	6515703	9982680	25143490	35669710	22213370	139480413	1744877	777910	567533	1183007	1440384	1083806	1193576	1303141	1996536	5028695	7133950	4442670	2.78961e+07	816283	131829	138749	367906	240121	632703	1876616	1.00066e+06	2188074	3994110	7907100	2631206	2.19254e+07	7908090	3757721	2698913	5547130	6961790	4786323	4091264	5515039
North America	INTERNAL/TOTAL	Dominica	19572280	11823380	11083290	12959980	18077330	18160250	26042840	36381850	43747110	52446600	55052440	30562250	335909600	3914455	2364676	2216658	2591994	3615467	3632052	5208568	7276376	8749422	10489316	11010489	6112449	67181922	9968635	7165130	6454528	5871315	5206237	5854755	6157233	14196522	17194000	17057220	16961980	11694640	123782195	9603641	4658248	4628765	7088660	12871093	12305494	19885600	22185320
North America	EXTERNAL	Dominican Republic	8361720	6596546	7318362	8844604	16088900	17384380	8714816	12812390	14745470	26843290	23449120	11551580	162711178	1672343	1319311	1463675	1768920	3217779	3476879	1742964	2562479	2949093	5368665	4689823	2310315	32542246	3930547	2898071	3116085	3323225	3688644	3938717	2.67387e+06	2.69838e+06	3714413	5235308	4995643	4394585	44607491	4431164	3698478	4202284	5521382	12400243	13445670	6040951	10114007
North America	INTERNAL	Dominican Republic	778695067	632470158	671980769	942445228	2051222829	2233997398	1372006125	1416406608	1690449678	2043535588	1761793135	1039464014	16634466597	1.55739e+08	1.26494e+08	1.34396e+08	1.88489e+08	4.10245e+08	4.468e+08	2.74401e+08	2.83281e+08	338089943	408707078	352358710	2.07893e+08	3.32689e+09	4.02557e+08	3.14682e+08	3.11652e+08	3.34873e+08	4.3551e+08	5.57854e+08	4.33449e+08	5.01025e+08	6.56022e+08	7.38549e+08	5.79045e+08	4.53895e+08	5.71911e+09	376138155	317787709	360329011	607572171	1615712991	1676143741	938557538	915381922
North America	TOTAL	Dominican Republic	787056787	639066704	679299131	951289832	2067311729	2251381778	1380720941	1429218998	1705195148	2070378878	1785242255	1051015594	16797177775	1.57411e+08	1.27813e+08	1.3586e+08	1.90258e+08	4.13462e+08	4.50276e+08	2.76144e+08	2.85844e+08	341039036	414075743	357048533	2.10203e+08	3.35944e+09	4.06487e+08	3.17581e+08	3.14768e+08	3.38196e+08	4.39198e+08	5.61793e+08	4.36122e+08	5.03723e+08	6.59737e+08	7.43784e+08	5.84041e+08	4.58289e+08	5.76372e+09	380569319	321486187	364531295	613093553	1628113234	1689589411	944598489	925495929
North America	EXTERNAL	El Salvador	137014170	94472382	81458581	69334738	235608014	1012886127	1075800092	954205363	1451043930	1782946560	574782000	191972850	7661524807	2.74029e+07	1.88945e+07	1.62917e+07	1.38669e+07	4.71216e+07	202577230	215160076	190841099	290208851	356589398	114956387	38394563	1.53231e+09	9.95865e+07	6.81401e+07	5.842e+07	4.68301e+07	5.93996e+07	340034502	299820124	309367243	582990424	703750684	201783017	1.32004e+08	2.90213e+09	37427749	26332264	23038566	2.25047e+07	176208381	672851591	775980112	644838255
North America	INTERNAL	El Salvador	242486282	164241890	140937332	129638177	578271737	2025436400	2068807310	1984747640	2925388240	3802105890	1233582780	353834027	15649477705	4.84973e+07	3.28484e+07	2.81875e+07	2.59276e+07	1.15654e+08	405087255	413761399	396949561	585077621	760421333	246716612	70766802	3.1299e+09	1.75531e+08	1.17156e+08	9.93027e+07	8.03231e+07	1.41167e+08	659489718	511386666	614415094	1103378386	1478074067	4.01987e+08	2.42097e+08	5.62431e+09	66955813	47085668	4.16347e+07	4.93151e+07	437104700	1365946794	1557420092	1370332572
North America	TOTAL	El Salvador	379500452	258714272	222395913	198972915	813879751	3038322527	3144607402	2938953003	4376432170	5585052450	1808364780	545806877	23311002512	7.59001e+07	5.17429e+07	4.44792e+07	3.97946e+07	1.62776e+08	607664485	628921475	587790660	875286472	1117010731	361672999	109161365	4.6622e+09	2.75117e+08	1.85296e+08	1.57723e+08	1.27153e+08	2.00567e+08	999524220	811206790	923782337	1686368810	2181824751	6.0377e+08	3.74101e+08	8.52643e+09	104383562	73417932	6.46732e+07	7.18198e+07	613313081	2038798385	2333400204	2015170827
North America	INTERNAL/TOTAL	Greenland	5.48351e+09	3.86518e+09	3.73962e+09	7.05961e+09	2.55195e+10	9.64647e+10	1.53313e+11	8.08376e+10	3.3419e+10	1.97198e+10	1.35656e+10	8.90709e+09	4.51894e+11	1.0967e+09	7.73036e+08	7.47924e+08	1.41192e+09	5.10391e+09	1.92929e+10	3.06626e+10	1.61675e+10	6.6838e+09	3.94396e+09	2.71312e+09	1.78142e+09	9.03788e+10	1.6292e+09	9.21367e+08	6.28883e+08	6.30659e+08	4.00154e+09	3.51511e+10	4.6175e+10	1.7096e+10	8.94561e+09	6.34509e+09	3.88515e+09	2.58628e+09	1.27996e+11	3.85431e+09	2.94381e+09	3.11074e+09	6.42895e+09	2.1518e+10	6.13136e+10	1.07138e+11	6.37416e+10
North America	INTERNAL/TOTAL	Grenada	8594330	4844490	4680970	4875140	7033230	12959500	16832220	21118980	19654720	22777510	26600570	15047110	165018770	1718866	968899	936194	975029	1406646	2591902	3366438	4223800	3930950	4555500	5320120	3009419	33003763	4347700	3028932	2709992	2630581	2566980	3995330	7579780	10042000	10472290	10067120	8097010	5523770	71061485	4246630	1815563	1970979	2244562	4466250	8964170	9252440	11076980
North America	INTERNAL/TOTAL	Guadeloupe	28997573	19461136	1.72381e+07	19047178	27230837	22551061	26716359	34079478	51058250	57194680	55290430	39142984	3.98008e+08	5.79951e+06	3.89223e+06	3.44762e+06	3.80944e+06	5446164	4.51021e+06	5.34327e+06	6815891	10211656	11438942	11058086	7828596	7.96016e+07	1.51973e+07	1.1729e+07	1.1509e+07	1.04642e+07	9.84317e+06	1.08494e+07	1.11872e+07	1.47442e+07	18080516	19618020	19565361	18372186	1.7116e+08	13800231	7.73213e+06	5.7291e+06	8582935	17387661	11701658	15529192	19335314
North America	EXTERNAL	Guatemala	255770970	178438640	133897760	105537542	167902120	536530770	690901770	677999390	844502536	1020595634	584215990	355936350	5552229472	51154188	35687744	26779545	2.11075e+07	33580416	107306152	138180406	135599862	168900413	204119210	116843223	71187277	1110445950	134598100	90434482	80997808	66788331	67756340	237679388	331912980	340131280	445101930	528292870	281709870	183359420	2788762799	121172838	88004216	52899955	38749203	100145716	298851470	358988468	337868010
North America	INTERNAL	Guatemala	4373295305	3100991978	2.66669e+09	2637554944	4882199857	13234830510	14618996136	13173801304	16854014168	19958118998	10486727625	6036834692	1.12024e+11	8.74659e+08	6.20198e+08	5.33337e+08	5.27511e+08	9.7644e+08	2646966041	2923798956	2634760281	3370802940	3991623654	2097345789	1207367064	2.24048e+10	2.25241e+09	1.57896e+09	1.27416e+09	1.15164e+09	1.62069e+09	5938528660	6792638609	6368274699	8692758959	9617487020	5.05994e+09	3.15194e+09	5.34994e+10	2120881302	1522031556	1.39252e+09	1.48591e+09	3261509572	7296300955	7826357152	6805525889
North America	TOTAL	Guatemala	4629066275	3279430618	2.80058e+09	2743092486	5050101977	13771361280	15309897906	13851800694	17698516704	20978714632	11070943615	6392771042	1.17576e+11	9.25813e+08	6.55886e+08	5.60117e+08	5.48619e+08	1.01002e+09	2754272193	3061979362	2770360143	3539703353	4195742864	2214189012	1278554341	2.35153e+10	2.38701e+09	1.66939e+09	1.35516e+09	1.21843e+09	1.68845e+09	6176208048	7124551589	6708405979	9137860889	10145779890	5.34165e+09	3.3353e+09	5.62882e+10	2242054140	1610035772	1.44542e+09	1.52466e+09	3361655288	7595152425	8185345620	7143393899
North America	EXTERNAL	Haiti	29740890	21809102	22423935	28537479	70264054	104175090	73423269	72679192	88771560	112732350	79190490	39733956	7.43481e+08	5.94818e+06	4.36182e+06	4.48479e+06	5.70749e+06	14052808	20835019	14684657	14535836	17754320	22546445	15838096	7946787	1.48696e+08	16736752	1.12259e+07	1.11241e+07	11540284	15090076	33247221	20340104	23050626	38748204	43854300	25574723	20923418	2.71456e+08	13004152	1.05832e+07	11299789	16997177	55173982	70927825	53083165	49628570
North America	INTERNAL	Haiti	331187711	2.45196e+08	2.94824e+08	433456173	919219701	968981779	5.604e+08	643301276	848718161	1248617192	948938018	444291937	7.88713e+09	6.62375e+07	4.90392e+07	5.89648e+07	8.66913e+07	1.83844e+08	1.93796e+08	1.1208e+08	1.2866e+08	1.69744e+08	2.49724e+08	1.89788e+08	8.88584e+07	1.57743e+09	1.57708e+08	1.14489e+08	1.13675e+08	1.30824e+08	2.00982e+08	2.16533e+08	1.73296e+08	1.89763e+08	2.74042e+08	3.22819e+08	2.41739e+08	1.90634e+08	2.32651e+09	173479318	1.30707e+08	1.81149e+08	3.02632e+08	718237332	752448637	3.87104e+08	453538199
North America	TOTAL	Haiti	360928601	2.67005e+08	3.17248e+08	461993652	989483755	1073156869	6.33823e+08	715980468	937489721	1361349542	1028128508	484025893	8.63061e+09	7.21857e+07	5.34011e+07	6.34496e+07	9.23988e+07	1.97897e+08	2.14631e+08	1.26765e+08	1.43196e+08	1.87498e+08	2.7227e+08	2.05626e+08	9.68052e+07	1.72612e+09	1.74445e+08	1.25715e+08	1.24799e+08	1.42364e+08	2.16073e+08	2.49781e+08	1.93636e+08	2.12814e+08	3.1279e+08	3.66673e+08	2.67314e+08	2.11558e+08	2.59796e+09	186483470	1.4129e+08	1.92449e+08	3.1963e+08	773411314	823376462	4.40187e+08	503166769
North America	EXTERNAL	Honduras	1043094828	725668275	584614141	464464397	841004864	2523740040	3089909366	2908961666	3472186104	4379464840	2542235025	1427812819	24003156365	2.08619e+08	1.45134e+08	1.16923e+08	9.28929e+07	1.68201e+08	504748140	617981867	581792258	694437348	875893291	508447094	285562586	4.80063e+09	6.00567e+08	4.22048e+08	3.80669e+08	3.05248e+08	3.11218e+08	796006290	1184056844	1224693345	1490724734	1714598034	1041096769	7.62629e+08	1.02336e+10	442527856	303619831	203945205	1.59217e+08	529787458	1727733905	1905852047	1684268272
North America	INTERNAL	Honduras	4537049447	2883611790	2343104120	1710952648	2984008139	8076072420	8432154920	8043073400	10200099300	14054956100	10763352660	6356699936	80385134880	907410044	5.76722e+08	4.68621e+08	3.42191e+08	596801720	1615214443	1686431413	1608614886	2040020090	2810991523	2152670667	1271340166	1.6077e+10	1981201119	1.4442e+09	1.34675e+09	1.07116e+09	1109144066	2616276423	2874714316	2933626312	4128407124	5786866581	3518933477	2581378556	3.13927e+10	2555847886	1439409522	996355079	639796005	1874864039	5459794990	5557441041	5109447462
North America	TOTAL	Honduras	5580144275	3609280065	2927718261	2175417045	3825013003	10599812460	11522064286	10952035066	13672285404	18434420940	13305587685	7784512755	104388291245	1.11603e+09	7.21856e+08	5.85544e+08	4.35083e+08	7.65003e+08	2119962583	2304413280	2190407144	2734457438	3686884814	2661117761	1556902752	2.08777e+10	2.58177e+09	1.86625e+09	1.72742e+09	1.3764e+09	1.42036e+09	3412282713	4058771160	4158319657	5619131858	7501464615	4560030246	3.34401e+09	4.16262e+10	2998375742	1743029353	1200300284	7.99013e+08	2404651497	7187528895	7463293088	6793715734
North America	INTERNAL/TOTAL	Jamaica	178323509	129795492	133489804	163586576	358798938	407488700	264531377	291945870	468829130	606354790	451879900	246965274	3701989360	3.56647e+07	2.59591e+07	2.6698e+07	32717312	71759776	81497779	52906293	58389181	93765843	121270949	90375972	49393051	7.40398e+08	1.03263e+08	8.10418e+07	7.84112e+07	7.58304e+07	1.07013e+08	1.19074e+08	1.06879e+08	119207113	1.5829e+08	205826195	149271487	1.23726e+08	1.42783e+09	75060582	48753739	55078553	87756180	251785889	288414540	157652391	172738686
North America	INTERNAL/TOTAL	Martinique	20027720	14226186	13690841	15191353	20630620	23056650	30201630	42196900	47397230	59396390	62543190	31590130	380148840	4005544	2845240	2738168	3038271	4126123	4611334	6040324	8439386	9479455	11879279	12508652	6318027	76029803	11940609	9310194	9003402	8457262	7999530	8276811	10112457	13968716	19217680	18510640	19735610	14638057	151170968	8087107	4915996	4687446	6734094	12631076	14779843	20089167	28228180
North America	EXTERNAL	Mexico	7.66355e+09	7.58973e+09	8.97411e+09	9.38803e+09	1.2072e+10	1.57502e+10	1.44849e+10	1.30941e+10	1.45691e+10	1.52373e+10	9.84474e+09	7.828e+09	1.36496e+11	1.53271e+09	1.51795e+09	1.79482e+09	1.87761e+09	2.41439e+09	3.15003e+09	2.89697e+09	2.61882e+09	2.91383e+09	3.04747e+09	1.96895e+09	1.5656e+09	2.72991e+10	1.93137e+09	1.45183e+09	1.45959e+09	1.6461e+09	2.17207e+09	4.53262e+09	4.70499e+09	4.1509e+09	5.42014e+09	5.82436e+09	3.53263e+09	2.48547e+09	3.93121e+10	5.73217e+09	6.1379e+09	7.51453e+09	7.74194e+09	9.8999e+09	1.12175e+10	9.77988e+09	8.94319e+09
North America	INTERNAL	Mexico	2.62235e+10	2.09695e+10	1.79719e+10	1.61527e+10	2.09365e+10	5.32047e+10	9.68006e+10	1.05016e+11	1.33403e+11	1.05994e+11	4.66424e+10	2.98372e+10	6.73152e+11	5.24471e+09	4.1939e+09	3.59437e+09	3.23055e+09	4.1873e+09	1.06409e+10	1.93601e+10	2.10033e+10	2.66806e+10	2.11988e+10	9.32847e+09	5.96744e+09	1.3463e+11	1.10887e+10	8.10859e+09	6.91623e+09	5.57263e+09	5.55902e+09	1.27643e+10	2.97209e+10	3.99039e+10	4.99073e+10	4.0539e+10	1.79314e+10	1.36795e+10	2.41692e+11	1.51349e+10	1.28609e+10	1.10556e+10	1.05801e+10	1.53775e+10	4.04404e+10	6.70797e+10	6.51125e+10
North America	TOTAL	Mexico	3.38871e+10	2.85592e+10	2.6946e+10	2.55408e+10	3.30085e+10	6.89549e+10	1.11285e+11	1.1811e+11	1.47972e+11	1.21231e+11	5.64871e+10	3.76652e+10	8.09648e+11	6.77742e+09	5.71185e+09	5.38919e+09	5.10815e+09	6.6017e+09	1.3791e+10	2.22571e+10	2.36221e+10	2.95945e+10	2.42462e+10	1.12974e+10	7.53304e+09	1.6193e+11	1.302e+10	9.56042e+09	8.37582e+09	7.21872e+09	7.73109e+09	1.72969e+10	3.44259e+10	4.40548e+10	5.53275e+10	4.63633e+10	2.1464e+10	1.6165e+10	2.81004e+11	2.0867e+10	1.89988e+10	1.85702e+10	1.8322e+10	2.52774e+10	5.16579e+10	7.68595e+10	7.40557e+10
North America	EXTERNAL	Nicaragua	2104835250	1183922359	827645381	536697801	1167121553	2578310640	3521520290	3204877740	3249683730	4068991540	3834336230	3158396740	2.94363e+10	420967106	2.36784e+08	1.65529e+08	1.0734e+08	233424416	515662234	704304147	640975556	649936863	813798279	766867274	631679385	5.88727e+09	834395251	460577914	380058864	2.86642e+08	365471169	863164799	1719926989	1744215005	1584828704	2109250167	1897659826	1398508669	1.36447e+10	1270440361	723343922	447586648	250055939	801650580	1715146150	1801593420	1460662760
North America	INTERNAL	Nicaragua	4.20912e+09	2.65218e+09	2.11464e+09	1721302558	4675382872	11790072260	15233796750	14292129260	14966894370	19174332140	13136026340	7054160632	1.1102e+11	8.41825e+08	5.30435e+08	4.22928e+08	3.44261e+08	935076733	2358014551	3046759340	2858426139	2993379247	3834866801	2627205430	1.41083e+09	2.2204e+10	2.43848e+09	1.62298e+09	1.44312e+09	1.12009e+09	1.30506e+09	4106533973	7.09417e+09	6.86765e+09	7326772035	8748636549	5.18666e+09	3.46974e+09	5.07299e+10	1.77064e+09	1.02919e+09	6.71524e+08	601212835	3370327997	7683537300	8139628470	7424479290
North America	TOTAL	Nicaragua	6.31396e+09	3.8361e+09	2.94229e+09	2258000359	5842504425	14368382900	18755317040	17497007000	18216578100	23243323680	16970362570	10212557372	1.40456e+11	1.26279e+09	7.67219e+08	5.88457e+08	4.516e+08	1168501149	2873676785	3751063487	3499401695	3643316110	4648665080	3394072704	2.04251e+09	2.80913e+10	3.27288e+09	2.08356e+09	1.82318e+09	1.40673e+09	1.67053e+09	4969698772	8.81409e+09	8.61186e+09	8911600739	10857886716	7.08432e+09	4.86824e+09	6.43746e+10	3.04108e+09	1.75253e+09	1.11911e+09	851268774	4171978577	9398683450	9941221890	8885142050
North America	EXTERNAL	Panama	244158080	124269360	114172380	92532820	283215910	498080700	606849700	597114600	636873700	777331700	738477400	502751800	5215828150	48831632	24853859	22834470	18506547	56643210	99616180	121369940	119422940	127374800	155466410	147695540	100550400	1043165928	76829600	50738000	52808920	43138830	73718990	191727830	321033500	347748130	362801100	409794500	304870800	203159650	2438369850	167328530	73531327	61363417	49393996	209496930	306353000	285816200	249366500
North America	INTERNAL	Panama	5860890773	3.17001e+09	2.96036e+09	3460395819	10758161860	17099845264	19983290570	20387383870	20629289528	23292611680	22973814580	14795674400	1.65372e+11	1.17218e+09	6.34002e+08	5.92071e+08	6.92079e+08	2151632623	3419968900	3996658044	4077476980	4125858120	4658522629	4594763160	2959135140	3.30743e+10	2.39584e+09	1.54816e+09	1.43998e+09	1.4307e+09	4.2877e+09	9405498310	12333618750	12584201230	13501914830	15216422860	11486596830	5387283201	9.10179e+10	3465047999	1.62185e+09	1.52038e+09	2029700233	6470466753	7694346790	7649671970	7803182020
North America	TOTAL	Panama	6105048853	3.29428e+09	3.07453e+09	3552928639	11041377770	17597925964	20590140270	20984498470	21266163228	24069943380	23712291980	15298426200	1.70588e+11	1.22101e+09	6.58856e+08	6.14906e+08	7.10586e+08	2208275833	3519585080	4118027984	4196899920	4253232920	4813989039	4742458700	3059685540	3.41175e+10	2.47267e+09	1.5989e+09	1.49278e+09	1.47383e+09	4.36141e+09	9597226140	12654652250	12931949360	13864715930	15626217360	11791467630	5590442851	9.34563e+10	3632376529	1.69538e+09	1.58174e+09	2079094229	6679963683	8000699790	7935488170	8052548520
North America	INTERNAL/TOTAL	Puerto Rico	151245303	113137619	118230952	175870955	366486500	321650273	223649033	235548564	381607460	448559650	421567430	224637926	3182191665	3.02491e+07	2.26275e+07	2.36462e+07	35174192	73297336	64330071	4.47298e+07	47109720	76321495	89711945	84313505	44927594	6.36438e+08	9.1237e+07	7.24141e+07	7.0819e+07	7.31568e+07	88131115	8.99266e+07	8.66749e+07	96584622	116950330	164363060	136983393	1.06923e+08	1.19416e+09	60008234	40723507	47412000	102714155	278355441	231723676	136974223	138963948
North America	INTERNAL/TOTAL	Saint Kitts and Nevis	2509440	1708936	1479443	2103494	4562070	2597470	3590140	4956390	9446060	10422520	10582420	5284640	59243023	501888	341787	295889	420700	912416	519494	718029	991278	1889212	2084501	2116483	1056929	11848606	1168421	922011	873437	732470	464706	554427	709552	1092342	2107255	2353428	1793940	1671615	14443604	1341016	786925	606006	1371029	4097370	2043036	2880590	3864040
North America	INTERNAL/TOTAL	Saint Lucia	7285820	5294867	5221023	6153494	7230070	8997130	10557140	14604320	15631970	18635460	21250150	10892060	131753504	1457166	1058972	1044206	1230698	1446014	1799427	2111427	2920868	3126395	3727096	4250034	2178410	26350713	5227770	3761779	3481085	3453044	3181438	3256650	4488001	5718025	6882576	7281640	7359480	6022530	60114018	2058057	1533084	1739942	2700443	4048637	5740479	6069140	8886299
North America	INTERNAL/TOTAL	Saint Vincent and the Grenadines	5655490	3517020	3341790	4461820	5915540	9663400	12551200	17323270	18727100	20812950	22913450	10156030	135039060	1131099	703404	668359	892363	1183107	1932681	2510238	3464657	3745420	4162590	4582690	2031207	27007815	3258842	2237610	2053538	1898840	1765816	2686233	4039040	5376240	7928720	7980600	6121680	3819280	49166439	2396651	1279409	1288254	2562975	4149710	6977170	8512160	11947030
North America	INTERNAL/TOTAL	Sint Maarten	1136230	856915	843878	1447460	2729250	1618740	2142000	2820390	5776570	6603480	6556920	2352230	34884063	227245	171383	168776	289493	545850	323749	428401	564079	1155310	1320700	1311380	470447	6976813	590387	409928	279571	259097	273647	327458	280290	729526	1224810	1591030	1080610	704335	7750689	545840	446987	564307	1188370	2455610	1291280	1861710	2090870
North America	INTERNAL/TOTAL	Trinidad and Tobago	158322210	83721113	75885756	75031314	97175568	173826860	231953090	271864570	224235680	255320240	315275490	274523660	2237135551	31664459	16744220	15177149	15006258	19435126	34765360	46390633	54372914	44847146	51064034	63055059	54904736	447427094	68705124	4.96075e+07	4.35847e+07	3.84962e+07	3.85358e+07	58963994	91037922	123411570	110339191	107182801	118659192	96204988	9.44729e+08	89617092	34113576	32301054	36535029	58639812	114862873	140915185	148453020
North America	INTERNAL/TOTAL	Turks and Caicos Islands	16097490	10625610	14400340	15861610	37195110	22897140	16974880	37222780	60640730	62318290	49731210	24755820	368721010	3219496	2125123	2880068	3172326	7439024	4579426	3394977	7444548	12128160	12463670	9946240	4951163	73744221	2848974	1434710	1.30718e+06	1397347	3197389	1.77202e+06	2075876	4170811	8450799	15979540	13938590	4466886	6.10401e+07	13248510	9190890	13093160	14464270	33997700	21125120	14899000	33051970
North America	EXTERNAL	United States of America	1.46156e+10	1.10272e+10	1.70384e+10	4.00251e+10	6.59188e+10	7.1073e+10	6.89071e+10	5.10107e+10	4.48766e+10	3.90714e+10	2.81485e+10	2.06396e+10	4.72352e+11	2.92313e+09	2.20544e+09	3.40768e+09	8.00501e+09	1.31838e+10	1.42146e+10	1.37814e+10	1.02021e+10	8.97532e+09	7.81428e+09	5.6297e+09	4.12791e+09	9.44704e+10	6.39692e+09	4.66255e+09	5.69309e+09	1.34762e+10	2.24815e+10	3.26111e+10	3.49698e+10	2.54808e+10	2.0769e+10	1.93546e+10	1.45053e+10	9.85483e+09	2.10256e+11	8.21872e+09	6.36466e+09	1.13453e+10	2.65489e+10	4.34374e+10	3.84619e+10	3.39372e+10	2.55299e+10
North America	INTERNAL	United States of America	2.57147e+11	2.52893e+11	3.222e+11	3.62627e+11	4.36086e+11	3.98785e+11	2.92335e+11	2.41875e+11	2.51837e+11	2.57999e+11	2.30549e+11	2.55169e+11	3.5595e+12	5.14295e+10	5.05786e+10	6.44401e+10	7.25254e+10	8.72171e+10	7.9757e+10	5.84669e+10	4.83749e+10	5.03674e+10	5.15999e+10	4.61097e+10	5.10337e+10	7.119e+11	6.63765e+10	6.42091e+10	8.9232e+10	1.02011e+11	1.23841e+11	1.35889e+11	1.14203e+11	8.8365e+10	8.47332e+10	8.96105e+10	6.94916e+10	6.81483e+10	1.09611e+12	1.90771e+11	1.88684e+11	2.32969e+11	2.60616e+11	3.12244e+11	2.62896e+11	1.78131e+11	1.5351e+11
North America	TOTAL	United States of America	2.71763e+11	2.6392e+11	3.39239e+11	4.02652e+11	5.02004e+11	4.69858e+11	3.61242e+11	2.92885e+11	2.96714e+11	2.97071e+11	2.58697e+11	2.75808e+11	4.03185e+12	5.43526e+10	5.27841e+10	6.78478e+10	8.05304e+10	1.00401e+11	9.39716e+10	7.22483e+10	5.85771e+10	5.93427e+10	5.94142e+10	5.17394e+10	5.51616e+10	8.06371e+11	7.27735e+10	6.88716e+10	9.4925e+10	1.15487e+11	1.46323e+11	1.685e+11	1.49173e+11	1.13846e+11	1.05502e+11	1.08965e+11	8.39969e+10	7.80032e+10	1.30637e+12	1.9899e+11	1.95049e+11	2.44314e+11	2.87165e+11	3.55682e+11	3.01358e+11	2.12069e+11	1.7904e+11
North America	INTERNAL/TOTAL	Virgin Islands, USA	6171110	3992197	3796802	7777490	19686470	10722540	13193090	17849680	36322780	35984540	39134780	12611060	207242539	1234223	798441	759359	1555496	3937295	2144508	2638618	3569935	7264560	7196900	7826960	2522212	41448507	2693968	1950460	1463103	1.34596e+06	1492233	2403866	2303079	4373241	7478530	8413960	4848229	3619072	4.23857e+07	3477143	2041737	2333699	6431521	18194240	8318680	10890010	13476440
Oceania	EXTERNAL	Papua New Guinea	1820321812	1910081004	2188552000	1975383104	1428884100	897144380	763771740	793553980	942454470	1161666190	1188354180	1529677900	16599844860	364064220	382016110	437710420	395076580	285776760	179428950	152754370	158710780	188490887	232333270	237670910	305935660	3319968917	716014350	910888070	1013852260	1006842820	688388480	418795140	300547430	284997570	251247830	396883020	455426170	654898420	7098781560	1104307760	999193050	1174699744	968540300	740495380	478349270	463224520	508556430
Oceania	INTERNAL	Papua New Guinea	127060142264	124833747942	143385352648	135947986250	110761813986	84864080006	85592088256	83964666224	87001961578	92614375540	91090367284	109883141682	1276999723660	25412026852	24966749358	28677071433	27189596230	22152362388	16972816826	17118418040	16792933557	17400393103	18522875275	18218074400	21976628204	255399945666	50990744238	53611592471	62019505220	61776454960	54423687190	33900193692	36026223607	28788233007	2.23315e+10	2.83741e+10	3.12229e+10	46928133365	5.10393e+11	76069392018	71222153260	81365844922	74171527574	56338123514	50963885144	49565865550	55176434357
Oceania	TOTAL	Papua New Guinea	128880464076	126743828946	145573904648	137923369354	112190698086	85761224386	86355859996	84758220204	87944416048	93776041730	92278721464	111412819582	1293599568520	25776091072	25348765468	29114781853	27584672810	22438139148	17152245776	17271172410	16951644337	17588883990	18755208545	18455745310	22282563864	258719914583	51706758588	54522480541	63033357480	62783297780	55112075670	34318988832	36326771037	29073230577	2.25828e+10	2.87709e+10	3.16783e+10	47583031785	5.17492e+11	77173699778	72221346310	82540544666	75140067874	57078618894	51442234414	50029090070	55684990787
Russia	EXTERNAL	Russia	7.69565e+09	5.68033e+09	2.20208e+10	7.10798e+10	4.80633e+10	4.20468e+10	5.77878e+10	5.81943e+10	3.41429e+10	2.23356e+10	1.45511e+10	1.04805e+10	3.94079e+11	1.53913e+09	1.13607e+09	4.40415e+09	1.4216e+10	9.61267e+09	8.40935e+09	1.15576e+10	1.16389e+10	6.82857e+09	4.46712e+09	2.91022e+09	2.09611e+09	7.88158e+10	2.06873e+09	1.48737e+09	1.57664e+09	1.48733e+10	1.30985e+10	1.1918e+10	1.22092e+10	1.05476e+10	7.45714e+09	6.58269e+09	4.62583e+09	3.00659e+09	8.94516e+10	5.62692e+09	4.19296e+09	2.04441e+10	5.62066e+10	3.49648e+10	3.01287e+10	4.55786e+10	4.76467e+10
Russia	INTERNAL	Russia	7.45739e+10	5.47806e+10	8.51353e+10	4.53398e+11	8.20027e+11	1.14179e+12	6.41214e+11	4.54373e+11	3.79946e+11	2.59147e+11	1.51645e+11	1.01463e+11	4.6175e+12	1.49148e+10	1.09561e+10	1.70271e+10	9.06797e+10	1.64005e+11	2.28358e+11	1.28243e+11	9.08747e+10	7.59893e+10	5.18294e+10	3.03289e+10	2.02927e+10	9.23499e+11	3.90546e+10	2.65549e+10	2.41601e+10	8.73954e+10	2.24759e+11	3.93721e+11	2.14091e+11	1.56588e+11	1.39292e+11	1.03324e+11	6.75751e+10	5.20065e+10	1.52852e+12	3.55193e+10	2.82258e+10	6.09752e+10	3.66003e+11	5.95268e+11	7.4807e+11	4.27124e+11	2.97785e+11
Russia	TOTAL	Russia	8.22696e+10	6.0461e+10	1.07156e+11	5.24478e+11	8.6809e+11	1.18384e+12	6.99002e+11	5.12568e+11	4.14089e+11	2.81483e+11	1.66196e+11	1.11944e+11	5.01157e+12	1.64539e+10	1.20922e+10	2.14312e+10	1.04896e+11	1.73618e+11	2.36768e+11	1.398e+11	1.02514e+11	8.28179e+10	5.62965e+10	3.32392e+10	2.23888e+10	1.00231e+12	4.11234e+10	2.80423e+10	2.57368e+10	1.02269e+11	2.37858e+11	4.05639e+11	2.263e+11	1.67136e+11	1.46749e+11	1.09907e+11	7.2201e+10	5.50131e+10	1.61797e+12	4.11462e+10	3.24187e+10	8.14193e+10	4.2221e+11	6.30232e+11	7.78199e+11	4.72702e+11	3.45432e+11
South America	EXTERNAL	Argentina	1.46051e+11	1.43671e+11	1.46269e+11	1.2164e+11	1.04115e+11	9.28409e+10	8.74246e+10	7.52831e+10	8.19094e+10	9.94498e+10	1.00278e+11	1.19468e+11	1.3184e+12	2.92103e+10	2.87343e+10	2.92537e+10	2.4328e+10	2.0823e+10	1.85682e+10	1.74849e+10	1.50566e+10	1.63819e+10	1.989e+10	2.00557e+10	2.38935e+10	2.6368e+11	6.33847e+10	6.04999e+10	6.54959e+10	5.16957e+10	4.6262e+10	4.29749e+10	4.12948e+10	3.75315e+10	3.62663e+10	4.20975e+10	4.26184e+10	4.95517e+10	5.79673e+11	8.26666e+10	8.31714e+10	8.07728e+10	6.99441e+10	5.78528e+10	4.9866e+10	4.61298e+10	3.77516e+10
South America	INTERNAL	Argentina	1.08074e+11	9.20496e+10	9.61017e+10	9.20692e+10	7.21349e+10	5.45341e+10	5.15334e+10	5.11661e+10	5.86702e+10	7.92181e+10	9.0568e+10	9.782e+10	9.43939e+11	2.16148e+10	1.84099e+10	1.92204e+10	1.84138e+10	1.4427e+10	1.09068e+10	1.03067e+10	1.02332e+10	1.1734e+10	1.58436e+10	1.81136e+10	1.9564e+10	1.88788e+11	3.14714e+10	2.80932e+10	2.84897e+10	2.43768e+10	2.05549e+10	1.73227e+10	1.60868e+10	1.49556e+10	1.62391e+10	2.1118e+10	2.41384e+10	2.87461e+10	2.71593e+11	7.66024e+10	6.39564e+10	6.7612e+10	6.76924e+10	5.15801e+10	3.72114e+10	3.54465e+10	3.62105e+10
South America	TOTAL	Argentina	2.54125e+11	2.35721e+11	2.4237e+11	2.13709e+11	1.7625e+11	1.47375e+11	1.38958e+11	1.26449e+11	1.4058e+11	1.78668e+11	1.90846e+11	2.17288e+11	2.26234e+12	5.0825e+10	4.71442e+10	4.84741e+10	4.27418e+10	3.525e+10	2.9475e+10	2.77916e+10	2.52899e+10	2.81159e+10	3.57336e+10	3.81693e+10	4.34575e+10	4.52468e+11	9.48561e+10	8.85932e+10	9.39856e+10	7.60725e+10	6.68169e+10	6.02976e+10	5.73817e+10	5.24871e+10	5.25053e+10	6.32155e+10	6.67568e+10	7.82978e+10	8.51266e+11	1.59269e+11	1.47128e+11	1.48385e+11	1.37636e+11	1.09433e+11	8.70774e+10	8.15763e+10	7.39622e+10
South America	EXTERNAL	Bolivia	3.80398e+10	4.01171e+10	4.35035e+10	3.28063e+10	2.14151e+10	1.41438e+10	1.08902e+10	9.20164e+09	8.72829e+09	1.11549e+10	1.65357e+10	2.62818e+10	2.72818e+11	7.60796e+09	8.02342e+09	8.70069e+09	6.56126e+09	4.28303e+09	2.82877e+09	2.17804e+09	1.84033e+09	1.74566e+09	2.23097e+09	3.30714e+09	5.25636e+09	5.45636e+10	2.17418e+10	2.31631e+10	2.64209e+10	1.95202e+10	1.30171e+10	9.06696e+09	7.56722e+09	6.48664e+09	5.80615e+09	6.92169e+09	9.15957e+09	1.48423e+10	1.63713e+11	1.6298e+10	1.6954e+10	1.70826e+10	1.32861e+10	8.39806e+09	5.07687e+09	3.32298e+09	2.71499e+09
South America	INTERNAL	Bolivia	9.72075e+10	1.03266e+11	1.08371e+11	7.37271e+10	4.44625e+10	2.86558e+10	2.30104e+10	1.98028e+10	1.92807e+10	2.42192e+10	3.49994e+10	6.12032e+10	6.38206e+11	1.94415e+10	2.06531e+10	2.16743e+10	1.47454e+10	8.89251e+09	5.73116e+09	4.60208e+09	3.96056e+09	3.85615e+09	4.84384e+09	6.99989e+09	1.22406e+10	1.27641e+11	3.68591e+10	4.33202e+10	5.06164e+10	3.60757e+10	2.32019e+10	1.6734e+10	1.38705e+10	1.14861e+10	9.79714e+09	1.14947e+10	1.43111e+10	2.24868e+10	2.90254e+11	6.03484e+10	5.99453e+10	5.77549e+10	3.76515e+10	2.12606e+10	1.19218e+10	9.13988e+09	8.31663e+09
South America	TOTAL	Bolivia	1.35247e+11	1.43383e+11	1.51875e+11	1.06533e+11	6.58777e+10	4.27996e+10	3.39006e+10	2.90044e+10	2.8009e+10	3.53741e+10	5.15351e+10	8.7485e+10	9.11024e+11	2.70495e+10	2.86765e+10	3.0375e+10	2.13067e+10	1.31755e+10	8.55992e+09	6.78012e+09	5.80088e+09	5.60181e+09	7.07482e+09	1.0307e+10	1.7497e+10	1.82205e+11	5.86008e+10	6.64833e+10	7.70373e+10	5.55958e+10	3.6219e+10	2.58009e+10	2.14377e+10	1.79728e+10	1.56033e+10	1.84164e+10	2.34706e+10	3.73292e+10	4.53967e+11	7.66464e+10	7.68994e+10	7.48375e+10	5.09376e+10	2.96586e+10	1.69987e+10	1.24629e+10	1.10316e+10
South America	EXTERNAL	Brazil	2.96253e+11	3.0105e+11	3.62865e+11	3.42391e+11	3.15936e+11	2.65491e+11	2.28508e+11	1.79622e+11	1.54842e+11	1.7244e+11	2.01939e+11	2.54741e+11	3.07608e+12	5.92507e+10	6.021e+10	7.2573e+10	6.84783e+10	6.31872e+10	5.30982e+10	4.57016e+10	3.59244e+10	3.09684e+10	3.44881e+10	4.03879e+10	5.09482e+10	6.15216e+11	1.52339e+11	1.48196e+11	1.9662e+11	2.02484e+11	1.97183e+11	1.65261e+11	1.41137e+11	1.11958e+11	9.39255e+10	1.00995e+11	1.15911e+11	1.4004e+11	1.76605e+12	1.43915e+11	1.52854e+11	1.66245e+11	1.39908e+11	1.18752e+11	1.0023e+11	8.73706e+10	6.76637e+10
South America	INTERNAL	Brazil	7.6214e+11	8.52407e+11	1.01716e+12	9.79107e+11	8.52301e+11	5.9062e+11	4.42874e+11	3.27713e+11	2.81522e+11	2.9205e+11	3.3673e+11	5.17197e+11	7.25183e+12	1.52428e+11	1.70481e+11	2.03433e+11	1.95821e+11	1.7046e+11	1.18124e+11	8.85748e+10	6.55426e+10	5.63045e+10	5.84099e+10	6.73459e+10	1.03439e+11	1.45037e+12	3.14068e+11	3.60835e+11	4.86128e+11	5.04609e+11	4.15292e+11	3.00051e+11	2.41057e+11	1.92885e+11	1.56643e+11	1.49364e+11	1.56153e+11	2.10338e+11	3.48742e+12	4.48073e+11	4.91572e+11	5.31036e+11	4.74498e+11	437009013246	2.90569e+11	2.01818e+11	1.34828e+11
South America	TOTAL	Brazil	1.05839e+12	1.15346e+12	1.38003e+12	1.3215e+12	1.16824e+12	8.56111e+11	6.71382e+11	5.07335e+11	4.36364e+11	4.6449e+11	5.38669e+11	7.71938e+11	1.03279e+13	2.11679e+11	2.30691e+11	2.76006e+11	2.643e+11	2.33647e+11	1.71222e+11	1.34276e+11	1.01467e+11	8.72729e+10	9.2898e+10	1.07734e+11	1.54388e+11	2.06558e+12	4.66406e+11	5.09031e+11	6.82749e+11	7.07093e+11	6.12475e+11	4.65311e+11	3.82194e+11	3.04843e+11	2.50568e+11	2.50359e+11	2.72064e+11	3.50378e+11	5.25347e+12	5.91987e+11	6.44426e+11	6.97281e+11	6.14406e+11	5.55761e+11	3.908e+11	2.89188e+11	2.02492e+11
South America	EXTERNAL	Chile	5644601027	2599134890	1793196947	1654702420	2039353812	2086408714	2122511456	2077446424	2094196662	2.78993e+09	3.84613e+09	5271475439	3.40191e+10	1.12892e+09	5.19827e+08	358639488	3.30941e+08	4.07871e+08	417281791	4.24502e+08	4.15489e+08	4.18839e+08	5.57987e+08	7.69226e+08	1.05429e+09	6.80382e+09	2.21169e+09	1.07141e+09	8.42276e+08	7.72454e+08	7.81927e+08	705744419	744262065	8.95603e+08	1.05206e+09	1.33222e+09	1.92607e+09	2.1575e+09	1.44932e+10	3432908815	1527722663	950921042	882248200	1257427111	1380664177	1378249680	1.18184e+09
South America	INTERNAL	Chile	1.19839e+11	7.75202e+10	7.37124e+10	7.19501e+10	8.00712e+10	8.07468e+10	8.32928e+10	8.0058e+10	7.15735e+10	7.82136e+10	8.78972e+10	1.07385e+11	1.01226e+12	2.39678e+10	1.5504e+10	1.47425e+10	1.439e+10	1.60142e+10	1.61494e+10	1.66586e+10	1.60116e+10	1.43147e+10	1.56427e+10	1.75794e+10	2.1477e+10	2.02452e+11	6.53274e+10	3.64885e+10	3.87539e+10	3.5601e+10	3.25501e+10	3.01469e+10	3.1006e+10	3.84821e+10	3.73948e+10	4.19775e+10	5.20809e+10	5.69266e+10	4.96736e+11	5.45119e+10	4.10317e+10	3.49585e+10	3.63491e+10	4.75211e+10	5.06e+10	5.22868e+10	4.15759e+10
South America	TOTAL	Chile	1.25484e+11	8.01193e+10	7.55056e+10	7.36048e+10	8.21105e+10	8.28332e+10	8.54153e+10	8.21354e+10	7.36677e+10	8.10035e+10	9.17433e+10	1.12656e+11	1.04628e+12	2.50968e+10	1.60239e+10	1.51011e+10	1.4721e+10	1.64221e+10	1.65666e+10	1.70831e+10	1.64271e+10	1.47335e+10	1.62007e+10	1.83487e+10	2.25312e+10	2.09256e+11	6.75391e+10	3.75599e+10	3.95962e+10	3.63735e+10	3.3332e+10	3.08526e+10	3.17502e+10	3.93777e+10	3.84469e+10	4.33098e+10	5.4007e+10	5.90841e+10	5.11229e+11	5.79448e+10	4.25594e+10	3.59094e+10	3.72314e+10	4.87785e+10	5.19806e+10	5.36651e+10	4.27577e+10
South America	EXTERNAL	Colombia	2.6516e+10	23135693486	30416762642	41731182024	65779526886	73348025380	72718516512	5.80672e+10	42785790426	36893616396	34024726458	32174970468	537592016374	5303208509	4627139775	6.08335e+09	8346236528	13155905716	14669605370	1.45437e+10	11613431608	8557158127	7378723530	6804945643	6434994252	107518404331	13465203595	9.51674e+09	14109311226	22794169859	39795489189	44663685729	45828154122	38105862903	28912113725	23800778279	21662012066	19203446820	3.21857e+11	13050837159	1.3619e+10	16307451335	18937013514	25984037320	28684339854	2.68904e+10	19961297921
South America	INTERNAL	Colombia	1.3413e+11	1.12673e+11	1.46693e+11	2.14339e+11	3.0891e+11	3.18685e+11	3.0736e+11	2.59792e+11	2.3056e+11	2.36566e+11	2.24303e+11	1.85874e+11	2.67989e+12	2.68261e+10	2.25346e+10	2.93387e+10	4.28678e+10	6.1782e+10	6.37371e+10	6.14719e+10	5.19584e+10	4.6112e+10	4.73132e+10	4.48606e+10	3.71749e+10	5.35977e+11	6.49678e+10	4.97489e+10	6.46357e+10	1.09487e+11	1.80625e+11	1.99561e+11	1.96205e+11	1.58163e+11	1.41779e+11	1.39782e+11	1.26327e+11	9.52906e+10	1.52657e+12	6.91625e+10	6.29241e+10	8.20576e+10	1.04852e+11	1.28285e+11	1.19125e+11	1.11155e+11	1.01629e+11
South America	TOTAL	Colombia	1.60646e+11	1.35809e+11	1.7711e+11	2.5607e+11	3.74689e+11	3.92033e+11	3.80078e+11	3.17859e+11	2.73346e+11	2.73459e+11	2.58328e+11	2.18049e+11	3.21748e+12	3.21293e+10	2.71617e+10	3.5422e+10	5.12141e+10	7.49379e+10	7.84067e+10	7.60156e+10	6.35718e+10	5.46692e+10	5.46919e+10	5.16656e+10	4.36099e+10	6.43496e+11	7.8433e+10	5.92656e+10	7.87451e+10	1.32281e+11	2.2042e+11	2.44224e+11	2.42033e+11	1.96269e+11	1.70691e+11	1.63582e+11	1.47989e+11	1.14494e+11	1.84843e+12	8.22134e+10	7.6543e+10	9.8365e+10	1.23789e+11	1.54269e+11	1.47809e+11	1.38045e+11	1.2159e+11
South America	EXTERNAL	Ecuador	30373690	85987470	126095600	95117510	53954290	27247930	10742930	6555650	4575273	4072370	4970682	11690794	461384189	6074738	17197520	25219120	19023490	10790860	5449590	2148586	1.31113e+06	915054	814473	994136	2338159	9.22769e+07	1.81897e+06	5021328	5498630	8259583	6688530	4644022	2.80372e+06	1.6366e+06	1.25322e+06	1.28738e+06	1.14345e+06	1.09204e+06	4.11475e+07	28554730	80966240	120596900	86857770	47265710	22603920	7939201	4919043
South America	INTERNAL	Ecuador	50369046326	56332584362	67899092582	67462290626	64140102276	50562389830	44664612828	3.53979e+10	31881241235	3.36596e+10	3.42859e+10	41038420373	5.77693e+11	10073808920	11266516762	13579817935	13492458629	12828019846	10112477804	8.93292e+09	7.07958e+09	6.37625e+09	6.73192e+09	6.85718e+09	8.20769e+09	1.15539e+11	2.39386e+10	2.66382e+10	2.96336e+10	3.58255e+10	3.40345e+10	2.81944e+10	2.52688e+10	1.96354e+10	1.78667e+10	1.81877e+10	1.80468e+10	1.97996e+10	2.9707e+11	26430430017	29694385714	38265543254	31636751866	30105574588	22367968332	19395801906	1.57625e+10
South America	TOTAL	Ecuador	50399420016	56418571832	68025188182	67557408136	64194056566	50589637760	44675355758	3.54045e+10	31885816508	3.36636e+10	3.42909e+10	41050111167	5.78155e+11	10079883658	11283714282	13605037055	13511482119	12838810706	10117927394	8.93507e+09	7.08089e+09	6.37716e+09	6.73273e+09	6.85818e+09	8.21002e+09	1.15631e+11	2.39404e+10	2.66432e+10	2.96391e+10	3.58338e+10	3.40412e+10	2.81991e+10	2.52716e+10	1.9637e+10	1.78679e+10	1.8189e+10	1.8048e+10	1.98007e+10	2.97111e+11	26458984747	29775351954	38386140154	31723609636	30152840298	22390572252	19403741107	1.57675e+10
South America	INTERNAL/TOTAL	Falkland Islands	279609566	237748711	285560925	286580775	339744152	344241603	359559213	348136596	349730696	295009032	260053313	280051694	3666026276	55921904	47549743	57112181	57316168	67948828	68848329	71911847	69627323	69946152	59001804	52010681	56010324	733205284	134867981	1.15652e+08	122834336	145307979	174883445	173429321	177744935	165028171	153660095	146937194	126684401	134979222	1.77201e+09	144741545	122096729	162726586	141272839	164860704	170812220	181814299	183108363
South America	EXTERNAL	French Guiana	4356072710	4749075430	5428239610	5998483960	9138476600	8006729300	5383429710	3088735930	1564052500	1072897390	1294234040	2728304070	52808731250	871214766	949815071	1085648075	1199696934	1827695330	1601345960	1076685880	617747252	312810556	214579498	258846851	545660980	10561747153	1860659760	1300784210	1831044670	2179829610	3600886230	2947770290	1789298620	1015145380	4.52157e+08	2.29707e+08	2.62421e+08	638935935	1.81086e+10	2495413420	3448290790	3597194840	3818654260	5537591360	5058959440	3594130800	2073590660
South America	INTERNAL	French Guiana	6829305760	7350954470	7551744800	7820136810	12890683010	13446403900	9337801080	4873346620	2164465470	1615106060	1925489490	4197705830	80003143300	1365861232	1470190982	1510349008	1564027934	2578136590	2689280850	1867560270	974669350	432893136	323021259	385097953	839541302	16000629866	2721966510	1812333740	2476451470	2616349170	4195245040	5754288800	4421417060	2236873170	1115697414	8.41184e+08	7.82311e+08	1267467238	3.02416e+10	4107338490	5538620340	5075293060	5203789290	8695437300	7692114180	4916383290	2636472980
South America	TOTAL	French Guiana	11185378470	12100029900	12979984410	13818620770	22029159610	21453133200	14721230790	7962082550	3728517970	2688003450	3219723530	6926009900	132811874550	2237075998	2420006053	2595997083	2763724868	4405831920	4290626810	2944246150	1592416602	745703692	537600757	643944804	1385202282	26562377019	4582626270	3113117950	4307496140	4796178780	7796131270	8702059090	6210715680	3252018550	1.56785e+09	1.07089e+09	1.04473e+09	1906403173	4.83502e+10	6602751910	8986911130	8672487900	9022443550	14233028660	12751073620	8510514090	4710063640
South America	EXTERNAL	Guyana	1759615163	1599020044	1.76066e+09	2441478487	6009926066	8042160622	8024859714	6475177828	3641718983	2221484443	1933308790	1870874108	4.57803e+10	3.51923e+08	3.19804e+08	3.52132e+08	4.88296e+08	1.20199e+09	1.60843e+09	1604972286	1295035784	728343889	444296858	3.86662e+08	3.74175e+08	9.15606e+09	7.29847e+08	5.50733e+08	5.64203e+08	6.23019e+08	1.01226e+09	1696289181	2402699370	2295642996	1467659668	1.09238e+09	8.83025e+08	8.21692e+08	1.41394e+10	1029768549	1048287221	1.19646e+09	1818459754	4997668531	6345871289	5622161572	4179534909
South America	INTERNAL	Guyana	1.15924e+10	9.35375e+09	9.2515e+09	1.27155e+10	27577907765	35943573445	33065221421	24231614653	13569961043	9070577848	9445954510	11445632162	2.07264e+11	2.31848e+09	1.87075e+09	1.8503e+09	2.54311e+09	5.51558e+09	7188715035	6613044495	4846323895	2713992722	1.81412e+09	1.88919e+09	2.28913e+09	4.14527e+10	4.12649e+09	2.63501e+09	2.73746e+09	3.67118e+09	7.77005e+09	1.50519e+10	1.71324e+10	1.3273e+10	6.53747e+09	3.7566e+09	3.86941e+09	4.8357e+09	8.53968e+10	7.46593e+09	6.71874e+09	6.51403e+09	9.04434e+09	19807855337	20891682975	15932773781	10958577143
South America	TOTAL	Guyana	1.3352e+10	1.09528e+10	1.10122e+10	1.5157e+10	33587833831	43985734067	41090081135	30706792481	17211680026	11292062291	11379263300	13316506270	2.53044e+11	2.67041e+09	2.19055e+09	2.20243e+09	3.0314e+09	6.71757e+09	8.79715e+09	8218016781	6141359679	3442336611	2.25841e+09	2.27585e+09	2.6633e+09	5.06088e+10	4.85634e+09	3.18574e+09	3.30167e+09	4.2942e+09	8.78231e+09	1.67482e+10	1.95351e+10	1.55687e+10	8.00513e+09	4.84898e+09	4.75243e+09	5.65739e+09	9.95362e+10	8.4957e+09	7.76703e+09	7.71049e+09	1.08628e+10	24805523868	27237554264	21554935353	15138112052
South America	EXTERNAL	Paraguay	1.37701e+11	1.35283e+11	1.38618e+11	1.06024e+11	7.95309e+10	6.68176e+10	6.09147e+10	5.34433e+10	5.59866e+10	6.84564e+10	7.74285e+10	1.04622e+11	1.08483e+12	2.75402e+10	2.70566e+10	2.77237e+10	2.12049e+10	1.59062e+10	1.33635e+10	1.21829e+10	1.06887e+10	1.11973e+10	1.36913e+10	1.54857e+10	2.09243e+10	2.16965e+11	6.19245e+10	5.99433e+10	6.50089e+10	5.0988e+10	4.41419e+10	3.86774e+10	3.63218e+10	3.30125e+10	3.01786e+10	3.37673e+10	3.77719e+10	4.74079e+10	5.39144e+11	7.57766e+10	7.53398e+10	7.36095e+10	5.50363e+10	3.5389e+10	2.81402e+10	2.45929e+10	2.04308e+10
South America	INTERNAL	Paraguay	1.52351e+10	1.49994e+10	1.57413e+10	1.74154e+10	2.02737e+10	1.76257e+10	1.54284e+10	1.21139e+10	1.34397e+10	1.94095e+10	1.95926e+10	1.8844e+10	2.00119e+11	3.04702e+09	2.99988e+09	3.14827e+09	3.48307e+09	4.05475e+09	3.52514e+09	3.08568e+09	2.42278e+09	2.68794e+09	3.88189e+09	3.91853e+09	3.7688e+09	4.00237e+10	4.51227e+09	4.00946e+09	4.26552e+09	4.13754e+09	4.60326e+09	4.49952e+09	3.87647e+09	3.39437e+09	3.46012e+09	5.07006e+09	4.84349e+09	4.2522e+09	5.09243e+10	1.07228e+10	1.09899e+10	1.14758e+10	1.32778e+10	1.56705e+10	1.31262e+10	1.15519e+10	8.71954e+09
South America	TOTAL	Paraguay	1.52936e+11	1.50283e+11	1.5436e+11	1.2344e+11	9.98047e+10	8.44433e+10	7.63431e+10	6.55573e+10	6.94262e+10	8.78658e+10	9.70212e+10	1.23466e+11	1.28495e+12	3.05872e+10	3.00565e+10	3.08719e+10	2.46879e+10	1.99609e+10	1.68887e+10	1.52686e+10	1.31115e+10	1.38852e+10	1.75732e+10	1.94042e+10	2.46931e+10	2.56989e+11	6.64368e+10	6.39528e+10	6.92744e+10	5.51255e+10	4.87452e+10	4.31769e+10	4.01983e+10	3.64069e+10	3.36388e+10	3.88374e+10	4.26153e+10	5.16601e+10	5.90068e+11	8.64994e+10	8.63297e+10	8.50853e+10	6.83141e+10	5.10595e+10	4.12664e+10	3.61449e+10	2.91503e+10
South America	EXTERNAL	Peru	28092616454	27798646620	37843004412	41602272896	42418314662	3.85339e+10	34970718460	2.73836e+10	2.25782e+10	24376904334	2.71644e+10	29820626005	3.82583e+11	5618522957	5559729413	7568601245	8320454140	8483662298	7706772348	6.99414e+09	5.47671e+09	4.51563e+09	4.87538e+09	5.43288e+09	5964125949	7.65166e+10	1.50151e+10	1.26448e+10	1.94888e+10	2.59498e+10	28466754431	25346049851	2.15074e+10	1.65877e+10	1.43549e+10	1.55467e+10	1.76749e+10	1.82084e+10	2.30791e+11	13077482790	15153893620	18354187290	15652442340	13951558790	13187811693	13463358524	1.07959e+10
South America	INTERNAL	Peru	1.75614e+11	1.88336e+11	2.26192e+11	1.98805e+11	1.55915e+11	1.12731e+11	8.80012e+10	7.01608e+10	6.72681e+10	8.47596e+10	1.06475e+11	1.39644e+11	1.6139e+12	3.51229e+10	3.76672e+10	4.52384e+10	3.97609e+10	3.11829e+10	2.25461e+10	1.76002e+10	1.40322e+10	1.34536e+10	1.69519e+10	2.1295e+10	2.79288e+10	3.2278e+11	9.87647e+10	1.00614e+11	1.30163e+11	1.20726e+11	9.80949e+10	7.15333e+10	5.64447e+10	4.51646e+10	4.24134e+10	5.15341e+10	6.28534e+10	8.19375e+10	9.60244e+11	7.68496e+10	8.77222e+10	9.60285e+10	7.80786e+10	5.78197e+10	4.11972e+10	3.15565e+10	2.49961e+10
South America	TOTAL	Peru	2.03707e+11	2.16135e+11	2.64035e+11	2.40407e+11	1.98333e+11	1.51264e+11	1.22972e+11	9.75443e+10	8.98463e+10	1.09137e+11	1.33639e+11	1.69465e+11	1.99648e+12	4.07414e+10	4.32269e+10	5.2807e+10	4.80814e+10	3.96666e+10	3.02529e+10	2.45944e+10	1.95089e+10	1.79693e+10	2.18273e+10	2.67279e+10	3.3893e+10	3.99297e+11	1.1378e+11	1.13259e+11	1.49652e+11	1.46676e+11	1.26562e+11	9.68794e+10	7.79521e+10	6.17523e+10	5.67683e+10	6.70808e+10	8.05284e+10	1.00146e+11	1.19104e+12	8.99271e+10	1.02876e+11	1.14383e+11	9.3731e+10	7.17712e+10	5.4385e+10	4.50198e+10	3.5792e+10
South America	EXTERNAL	Suriname	3389087250	3595675200	3916632060	5179487060	9891419720	9516558300	6833134000	4146875580	2043647970	1337961290	1324970810	2257389750	53432838990	677817462	719135079	783326536	1035897731	1978284020	1903311680	1366626700	829375395	408729653	267592267	264994198	451478026	10686568747	1354700040	867933751	1228291590	1491596910	2872310590	2909705710	2264950590	1571746940	7.58992e+08	4.92168e+08	4.10455e+08	626537778	1.68494e+10	2034386880	2727741380	2688340840	3687891170	7019109260	6606852430	4568183070	2575129750
South America	INTERNAL	Suriname	6977180696	7117878343	7623736490	9416269300	19237237460	22228601790	18053369760	10818934760	5009875440	3290489174	3382302943	5371708164	118527584320	1395436469	1423575700	1524747600	1883254128	3847447630	4445720370	3610674090	2163787358	1001975167	658097926	676460707	1074341900	23705519045	2717141308	1.85031e+09	2.10905e+09	2725982015	5.04096e+09	5904590327	5030874001	3.39178e+09	1.98608e+09	1.47137e+09	1.29226e+09	1768127991	3.52885e+10	4260040180	5267569299	5514685480	6690287080	14196278510	16324010180	13022496630	7427156860
South America	TOTAL	Suriname	10366267946	10713553543	11540368550	14595756360	29128657180	31745160090	24886503760	14965810340	7053523410	4628450464	4707273753	7629097914	171960423310	2073253931	2142710779	2308074136	2919151859	5825731650	6349032050	4977300790	2993162753	1410704820	925690193	941454905	1525819926	34392087792	4071841348	2.71824e+09	3.33734e+09	4217578925	7.91327e+09	8814296037	7295824591	4.96353e+09	2.74507e+09	1.96354e+09	1.70272e+09	2394665769	5.21379e+10	6294427060	7995310679	8203026320	10378178250	21215387770	22930862610	17590679700	10002286610
South America	EXTERNAL	Uruguay	11905461630	12228584510	12240589640	17201733800	19507595160	20163073340	21461510110	17731185670	21616591920	25563593060	19106159490	13553935410	212280013740	2381092631	2445717186	2448118299	3440347386	3901519566	4032615389	4292302307	3546237679	4323318950	5112719543	3821232105	2710787595	42456008636	2.8078e+09	2.21254e+09	2.39587e+09	2.21707e+09	2.06906e+09	3.54832e+09	4.35399e+09	3.57546e+09	5.15713e+09	7163639220	3.57026e+09	2.6002e+09	4.16713e+10	9097658620	10016044230	9844724310	14984659710	17438539250	16614752050	17107520100	14155726800
South America	INTERNAL	Uruguay	5420009738	5550345541	6308310910	9572094340	9978530110	9804007880	10984086670	11237939510	12004038430	10888248180	8910168000	6920059138	107577838447	1.084e+09	1110069202	1261662273	1914418977	1995706278	1960801745	2196817859	2247588490	2400807794	2177649776	1782033793	1384011912	2.15156e+10	1.98419e+09	1.65011e+09	1.84995e+09	1.6931e+09	1.53381e+09	1.56812e+09	1.91813e+09	2739370899	3832743577	3.04404e+09	2.83456e+09	2.45779e+09	2.71059e+10	3435817104	3900232734	4458359768	7878990570	8444723240	8235885640	9065953760	8498568410
South America	TOTAL	Uruguay	17325471368	17778930051	18548900550	26773828140	29486125270	29967081220	32445596780	28969125180	33620630350	36451841240	28016327490	20473994548	319857852187	3.46509e+09	3555786388	3709780572	5354766363	5897225844	5993417134	6489120166	5793826169	6724126744	7290369319	5603265898	4094799507	6.39716e+10	4.792e+09	3.86265e+09	4.24582e+09	3.91018e+09	3.60286e+09	5.11644e+09	6.27212e+09	6.31483e+09	8.98988e+09	1.02077e+10	6.40482e+09	5.05799e+09	6.87773e+10	12533475724	13916276964	14303084078	22863650280	25883262490	24850637690	26173473860	22654295210
South America	EXTERNAL	Venezuela	16797474861	13901784239	22304240891	49263303553	87371230916	97460395441	95047271161	72352096521	5.29761e+10	48761839802	43700823374	30055133941	6.29992e+11	3.3595e+09	2.78036e+09	4.46085e+09	9852661355	17474246009	19492079769	1.90095e+10	1.44704e+10	1.05952e+10	9.75237e+09	8740166101	6011027628	1.25998e+11	8.31573e+09	5.89103e+09	7.40729e+09	19875827540	50656215257	6.04474e+10	6.13851e+10	4.34158e+10	3.04105e+10	2.79426e+10	24312169650	1.41359e+10	3.54195e+11	8481744808	8010753658	14896949719	29387474577	36715015604	37013020762	33662185138	28936267613
South America	INTERNAL	Venezuela	39105012372	2.97192e+10	3.72315e+10	6.32482e+10	130440167081	168564388336	1.83342e+11	1.58739e+11	112311378900	92400295700	80049073316	60825162799	1.15597e+12	7.821e+09	5.94385e+09	7.4463e+09	1.26496e+10	2.6088e+10	33712878252	3.66684e+10	3.17477e+10	2.24623e+10	1.84801e+10	1.60098e+10	1.2165e+10	2.31195e+11	1.72665e+10	1.14853e+10	1.33308e+10	2.38443e+10	5.57091e+10	8.58481e+10	1.06799e+11	9.32568e+10	6.72261e+10	5.12703e+10	4.06343e+10	2.85639e+10	5.95235e+11	2.18385e+10	1.8234e+10	2.39007e+10	3.94039e+10	74731085549	82716276958	7.65429e+10	6.54819e+10
South America	TOTAL	Venezuela	55902487233	4.3621e+10	5.95358e+10	1.12511e+11	217811397997	266024783777	2.78389e+11	2.31091e+11	1.65287e+11	141162135502	123749896690	90880296740	1.78597e+12	1.11805e+10	8.7242e+09	1.19072e+10	2.25023e+10	4.35623e+10	53204958021	5.56778e+10	4.62182e+10	3.30575e+10	2.82324e+10	2.475e+10	1.81761e+10	3.57193e+11	2.55822e+10	1.73763e+10	2.07381e+10	4.37202e+10	1.06365e+11	1.46295e+11	1.68184e+11	1.36673e+11	9.76366e+10	7.9213e+10	6.49465e+10	4.26998e+10	9.4943e+11	3.03203e+10	2.62447e+10	3.87976e+10	6.87913e+10	111446101153	119729297720	1.10205e+11	9.44181e+10
[truncated: 5 more columns]

## Sheet: annual-data
annual national water availability and shortage amounts
				annual internal m3			annual external m3			annual total m3			UN population data	internal m3/person/year 2020			total m3/person/year 2020			internal water shortage (WS) category, year 2020			total water shortage (WS) category, year 2020
Continent	code	Country	Comment	WA_noEF	WA_EFMIN	WA_EFPROT	WA_noEF	WA_EFMIN	WA_EFPROT	WA_noEF	WA_EFMIN	WA_EFPROT	2020	WA_noEF	WA_EFMIN	WA_EFPROT	WA_noEF	WA_EFMIN	WA_EFPROT	WA_noEF	WA_EFMIN	WA_EFPROT	WA_noEF	WA_EFMIN	WA_EFPROT
Africa	DZA	Algeria		4.78044e+10	3.39907e+10	9.56088e+09	2.74334e+09	2.19467e+09	5.48668e+08	5.05477e+10	3.61854e+10	1.01095e+10	43851043	1090.15	775.14	218.031	1152.71	825.188	230.543	WS class 1: chronic WS	WS class 2: high WS	WS class 3: very high WS	WS class 1: chronic WS	WS class 2: high WS	WS class 3: very high WS
Africa	AGO	Angola		3.76847e+11	2.45658e+11	7.53695e+10	1.73883e+12	9.57159e+11	3.47766e+11	2.11568e+12	1.20282e+12	4.23135e+11	3.28663e+07	11466.1	7474.48	2293.22	64372.3	36597.3	12874.5	no WS: highest water availability	no WS: highest water availability	no WS: high water availability	no WS: highest water availability	no WS: highest water availability	no WS: highest water availability
Africa	BEN	Benin		3.74935e+10	2.43693e+10	7.49869e+09	1.09168e+11	6.86137e+10	2.18336e+10	1.46661e+11	9.2983e+10	2.93323e+10	12123198	3092.7	2010.13	618.541	12097.6	7669.84	2419.51	no WS: high water availability	no WS: high water availability	WS class 2: high WS	no WS: highest water availability	no WS: highest water availability	no WS: high water availability
Africa	BWA	Botswana		4.38788e+10	4.10125e+10	8.77577e+09	7.85863e+10	6.63888e+10	1.57173e+10	1.22465e+11	1.07401e+11	2.4493e+10	2351625	18658.9	17440.1	3731.79	52076.8	45671.1	10415.4	no WS: highest water availability	no WS: highest water availability	no WS: high water availability	no WS: highest water availability	no WS: highest water availability	no WS: highest water availability
Africa	BFA	Burkina Faso		2.56858e+10	2.04457e+10	5.13716e+09	4.93542e+09	3.57167e+09	9.87084e+08	3.06212e+10	2.40174e+10	6.12425e+09	20903278	1228.79	978.111	245.759	1464.9	1148.98	292.98	WS class 1: chronic WS	WS class 2: high WS	WS class 3: very high WS	WS class 1: chronic WS	WS class 1: chronic WS	WS class 3: very high WS
Africa	BDI	Burundi		3.39514e+10	1.56042e+10	6.79028e+09	0	0	0	3.39514e+10	1.56042e+10	6.79028e+09	11890781	2855.27	1312.3	571.054	2855.27	1312.3	571.054	no WS: high water availability	WS class 1: chronic WS	WS class 2: high WS	no WS: high water availability	WS class 1: chronic WS	WS class 2: high WS
Africa	CMR	Cameroon		4.16852e+11	1.82639e+11	8.33704e+10	3.40127e+11	2.03341e+11	6.80254e+10	7.56979e+11	3.8598e+11	1.51396e+11	26545864	15703.1	6880.15	3140.62	28515.9	14540.1	5703.18	no WS: highest water availability	no WS: highest water availability	no WS: high water availability	no WS: highest water availability	no WS: highest water availability	no WS: highest water availability
Africa	CAF	Central African Republic		2.28898e+11	1.55345e+11	4.57796e+10	9.52788e+10	6.77905e+10	1.90558e+10	3.24177e+11	2.23136e+11	6.48354e+10	4829764	47393.2	32164.1	9478.64	67120.6	46200.1	13424.1	no WS: highest water availability	no WS: highest water availability	no WS: highest water availability	no WS: highest water availability	no WS: highest water availability	no WS: highest water availability
Africa	TCD	Chad		1.40096e+11	8.87227e+10	2.80192e+10	1.70876e+11	9.98908e+10	3.41753e+10	3.10972e+11	1.88613e+11	6.21944e+10	16425859	8528.98	5401.4	1705.8	18931.9	11482.7	3786.37	no WS: highest water availability	no WS: highest water availability	no WS: high water availability	no WS: highest water availability	no WS: highest water availability	no WS: high water availability
Africa	COM	Comoros		752365668	505626614	1.50473e+08	0	0	0	752365668	505626614	1.50473e+08	869595	865.191	581.451	173.038	865.191	581.451	173.038	WS class 2: high WS	WS class 2: high WS	WS class 3: very high WS	WS class 2: high WS	WS class 2: high WS	WS class 3: very high WS
Africa	CIV	Cote d'Ivoire		9.55856e+10	6.18027e+10	1.91171e+10	3.51588e+10	2.39681e+10	7.03175e+09	1.30744e+11	8.57708e+10	2.61489e+10	26378275	3623.65	2342.94	724.73	4956.52	3251.57	991.303	no WS: high water availability	no WS: high water availability	WS class 2: high WS	no WS: high water availability	no WS: high water availability	WS class 2: high WS
Africa	DJI	Djibouti		8.21809e+08	7.52501e+08	1.64362e+08	3.92015e+10	2.37788e+10	7.84029e+09	4.00233e+10	2.45313e+10	8.00466e+09	988002	831.789	761.639	166.358	40509.3	24829.2	8101.86	WS class 2: high WS	WS class 2: high WS	WS class 3: very high WS	no WS: highest water availability	no WS: highest water availability	no WS: highest water availability
Africa	COD	DR Congo		1.40746e+12	7.47208e+11	2.81492e+11	5.32767e+11	3.1863e+11	1.06553e+11	1.94023e+12	1.06584e+12	3.88046e+11	89561404	15715	8342.97	3143.01	21663.7	11900.6	4332.73	no WS: highest water availability	no WS: highest water availability	no WS: high water availability	no WS: highest water availability	no WS: highest water availability	no WS: high water availability
Africa	EGY	Egypt		9.55409e+08	8.28412e+08	1.91082e+08	1.07286e+12	6.25878e+11	2.14572e+11	1.07382e+12	6.26706e+11	2.14763e+11	102334403	9.33615	8.09515	1.86723	10493.2	6124.1	2098.64	WS class 5: absolute WS	WS class 5: absolute WS	WS class 5: absolute WS	no WS: highest water availability	no WS: highest water availability	no WS: high water availability
Africa	GNQ	Equatorial Guinea		52116583060	20399528734	10423316915	36029324050	15053723778	7205865261	88145907110	35453252512	17629182176	1402985	37146.9	14540.1	7429.39	62827.4	25269.9	12565.5	no WS: highest water availability	no WS: highest water availability	no WS: highest water availability	no WS: highest water availability	no WS: highest water availability	no WS: highest water availability
Africa	ERI	Eritrea		1.60638e+10	1.20572e+10	3.21277e+09	2.36887e+10	1.27283e+10	4.73775e+09	3.97526e+10	2.47856e+10	7.95051e+09	3546427	4529.58	3399.82	905.916	11209.2	6988.88	2241.84	no WS: high water availability	no WS: high water availability	WS class 2: high WS	no WS: highest water availability	no WS: highest water availability	no WS: high water availability
Africa	ETH	Ethiopia		5.97877e+11	3.08472e+11	1.19575e+11	7.02569e+10	4.98266e+10	1.40514e+10	6.68134e+11	3.58299e+11	1.33627e+11	114963583	5200.58	2683.22	1040.12	5811.7	3116.63	1162.34	no WS: highest water availability	no WS: high water availability	WS class 1: chronic WS	no WS: highest water availability	no WS: high water availability	WS class 1: chronic WS
Africa	GAB	Gabon		268971417931	119850517429	5.37943e+10	36273796630	15475456792	7254759743	305245214561	135325974221	6.1049e+10	2225728	120846	53847.8	24169.3	137144	60800.8	27428.8	no WS: highest water availability	no WS: highest water availability	no WS: highest water availability	no WS: highest water availability	no WS: highest water availability	no WS: highest water availability
Africa	GMB	Gambia		3.42694e+09	2.21017e+09	6.85388e+08	1.93191e+10	1.23215e+10	3.86382e+09	2.2746e+10	1.45316e+10	4.54921e+09	2416664	1418.05	914.555	283.609	9412.16	6013.1	1882.43	WS class 1: chronic WS	WS class 2: high WS	WS class 3: very high WS	no WS: highest water availability	no WS: highest water availability	no WS: high water availability
Africa	GHA	Ghana		8.36297e+10	5.16718e+10	1.67259e+10	4.10508e+10	2.73022e+10	8.21017e+09	1.24681e+11	7.8974e+10	2.49361e+10	31072945	2691.4	1662.92	538.28	4012.51	2541.57	802.502	no WS: high water availability	WS class 1: chronic WS	WS class 2: high WS	no WS: high water availability	no WS: high water availability	WS class 2: high WS
Africa	GIN	Guinea		2.15931e+11	9.28395e+10	4.31863e+10	1209216547	661580155	2.41843e+08	2.17141e+11	9.35011e+10	4.34281e+10	13132792	16442.2	7069.29	3288.43	16534.2	7119.66	3306.85	no WS: highest water availability	no WS: highest water availability	no WS: high water availability	no WS: highest water availability	no WS: highest water availability	no WS: high water availability
Africa	GNB	Guinea-Bissau		2.59785e+10	1.32472e+10	5.1957e+09	1.92393e+10	8.37405e+09	3.84787e+09	4.52178e+10	2.16212e+10	9.04357e+09	1967998	13200.5	6731.31	2640.09	22976.6	10986.4	4595.31	no WS: highest water availability	no WS: highest water availability	no WS: high water availability	no WS: highest water availability	no WS: highest water availability	no WS: high water availability
Africa	KEN	Kenya		1.61253e+11	1.21114e+11	3.22507e+10	1.00385e+11	5.54742e+10	2.00769e+10	2.61638e+11	1.76588e+11	5.23276e+10	53771300	2998.87	2252.39	599.775	4865.75	3284.06	973.15	no WS: high water availability	no WS: high water availability	WS class 2: high WS	no WS: high water availability	no WS: high water availability	WS class 2: high WS
Africa	LSO	Lesotho		9.61428e+09	7.73251e+09	1.92286e+09	1374887933	1328008358	2.74978e+08	1.09892e+10	9.06052e+09	2.19783e+09	2142252	4487.93	3609.53	897.586	5129.73	4229.44	1025.95	no WS: high water availability	no WS: high water availability	WS class 2: high WS	no WS: highest water availability	no WS: high water availability	WS class 1: chronic WS
Africa	LBR	Liberia		1.23749e+11	5.63222e+10	2.47497e+10	3.73431e+10	1.73644e+10	7.46862e+09	1.61092e+11	7.36866e+10	3.22183e+10	5057677	24467.5	11136	4893.49	31850.9	14569.3	6370.19	no WS: highest water availability	no WS: highest water availability	no WS: high water availability	no WS: highest water availability	no WS: highest water availability	no WS: highest water availability
Africa	LBY	Libya		3.24525e+09	2.81575e+09	6.4905e+08	0	0	0	3.24525e+09	2.81575e+09	6.4905e+08	6871287	472.292	409.785	94.4583	472.292	409.785	94.4583	WS class 3: very high WS	WS class 3: very high WS	WS class 4: extreme WS	WS class 3: very high WS	WS class 3: very high WS	WS class 4: extreme WS
Africa	MDG	Madagascar		4.33891e+11	3.01245e+11	8.67783e+10	0	0	0	4.33891e+11	3.01245e+11	8.67783e+10	27691019	15669	10878.8	3133.81	15669	10878.8	3133.81	no WS: highest water availability	no WS: highest water availability	no WS: high water availability	no WS: highest water availability	no WS: highest water availability	no WS: high water availability
Africa	MWI	Malawi		8.46971e+10	5.54961e+10	1.69394e+10	4.55931e+10	2.56043e+10	9.11862e+09	1.3029e+11	8.11004e+10	2.6058e+10	19129955	4427.46	2901.01	885.492	6810.79	4239.45	1362.16	no WS: high water availability	no WS: high water availability	WS class 2: high WS	no WS: highest water availability	no WS: high water availability	WS class 1: chronic WS
Africa	MLI	Mali		6.12058e+10	4.35503e+10	1.22412e+10	8.74203e+10	4.60535e+10	1.74841e+10	1.48626e+11	8.96038e+10	2.97252e+10	20250834	3022.38	2150.54	604.477	7339.26	4424.7	1467.85	no WS: high water availability	no WS: high water availability	WS class 2: high WS	no WS: highest water availability	no WS: high water availability	WS class 1: chronic WS
Africa	MRT	Mauritania		4.71395e+09	4.2748e+09	9.4279e+08	6.51415e+10	3.81577e+10	1.30283e+10	6.98554e+10	4.24325e+10	1.39711e+10	4649660	1013.83	919.379	202.765	15023.8	9125.94	3004.75	WS class 1: chronic WS	WS class 2: high WS	WS class 3: very high WS	no WS: highest water availability	no WS: highest water availability	no WS: high water availability
Africa	MYT	Mayotte		136467768	94273288	27293551	0	0	0	136467768	94273288	27293551	272813	500.225	345.56	100.045	500.225	345.56	100.045	WS class 3: very high WS	WS class 3: very high WS	WS class 4: extreme WS	WS class 2: high WS	WS class 3: very high WS	WS class 3: very high WS
Africa	MAR	Morocco		4.78668e+10	3.70078e+10	9.57336e+09	9.17437e+07	7.68906e+07	1.83487e+07	4.79585e+10	3.70847e+10	9.5917e+09	36910558	1296.83	1002.64	259.366	1299.32	1004.72	259.863	WS class 1: chronic WS	WS class 1: chronic WS	WS class 3: very high WS	WS class 1: chronic WS	WS class 1: chronic WS	WS class 3: very high WS
Africa	MOZ	Mozambique		2.0659e+11	1.49586e+11	4.1318e+10	4.69081e+11	3.31657e+11	9.38163e+10	6.75671e+11	4.81242e+11	1.35134e+11	31255435	6609.73	4785.9	1321.95	21617.7	15397.1	4323.54	no WS: highest water availability	no WS: high water availability	WS class 1: chronic WS	no WS: highest water availability	no WS: highest water availability	no WS: high water availability
Africa	NAM	Namibia		4.95761e+10	4.58654e+10	9.91522e+09	2.13067e+11	1.60669e+11	4.26134e+10	2.62643e+11	2.06534e+11	5.25287e+10	2540916	19511.1	18050.7	3902.22	103366	81283.3	20673.1	no WS: highest water availability	no WS: highest water availability	no WS: high water availability	no WS: highest water availability	no WS: highest water availability	no WS: highest water availability
Africa	NER	Niger		1.11048e+10	1.01482e+10	2.22096e+09	4.00526e+11	2.43558e+11	8.01052e+10	4.11631e+11	2.53706e+11	8.23261e+10	24206636	458.75	419.231	91.75	17004.9	10480.8	3400.97	WS class 3: very high WS	WS class 3: very high WS	WS class 4: extreme WS	no WS: highest water availability	no WS: highest water availability	no WS: high water availability
Africa	NGA	Nigeria		4.63259e+11	2.32788e+11	9.26519e+10	4.98982e+11	2.8413e+11	9.97964e+10	9.62241e+11	5.16919e+11	1.92448e+11	206139587	2247.31	1129.28	449.462	4667.91	2507.61	933.582	no WS: high water availability	WS class 1: chronic WS	WS class 3: very high WS	no WS: high water availability	no WS: high water availability	WS class 2: high WS
Africa	COG	Republic of Congo		179634055778	93505373214	3.59268e+10	1.71985e+12	1.03538e+12	3.79747e+11	1.89949e+12	1.12889e+12	4.15674e+11	5518092	32553.7	16945.2	6510.73	344229	204580	75329.3	no WS: highest water availability	no WS: highest water availability	no WS: highest water availability	no WS: highest water availability	no WS: highest water availability	no WS: highest water availability
Africa	RWA	Rwanda		2.18563e+10	1.35404e+10	4.37126e+09	12654233505	6.41037e+09	2.53085e+09	3.45105e+10	1.99507e+10	6.90211e+09	12952209	1687.46	1045.41	337.492	2664.45	1540.33	532.89	WS class 1: chronic WS	WS class 1: chronic WS	WS class 3: very high WS	no WS: high water availability	WS class 1: chronic WS	WS class 2: high WS
Africa	STP	Sao Tome and Principe		558676440	372121727	111735296	0	0	0	558676440	372121727	111735296	219161	2549.16	1697.94	509.832	2549.16	1697.94	509.832	no WS: high water availability	WS class 1: chronic WS	WS class 2: high WS	no WS: high water availability	WS class 1: chronic WS	WS class 2: high WS
Africa	SEN	Senegal		3.11253e+10	2.18796e+10	6.22507e+09	7.15279e+10	4.11741e+10	1.43056e+10	1.02653e+11	6.30537e+10	2.05306e+10	16743930	1858.9	1306.72	371.781	6130.77	3765.76	1226.15	no WS: high water availability	WS class 1: chronic WS	WS class 3: very high WS	no WS: highest water availability	no WS: high water availability	WS class 1: chronic WS
Africa	SYC	Seychelles		52300119	46654318	1.046e+07	0	0	0	52300119	46654318	1.046e+07	98340	531.83	474.419	106.366	531.83	474.419	106.366	WS class 2: high WS	WS class 3: very high WS	WS class 3: very high WS	WS class 2: high WS	WS class 3: very high WS	WS class 3: very high WS
Africa	SLE	Sierra Leone		121082470320	4.76661e+10	2.42165e+10	35936287863	1.42117e+10	7.18726e+09	157018758183	6.18777e+10	3.14038e+10	7976985	15179	5975.45	3035.8	19684	7757.03	3936.79	no WS: highest water availability	no WS: highest water availability	no WS: high water availability	no WS: highest water availability	no WS: highest water availability	no WS: high water availability
Africa	SOM	Somalia		3.26798e+10	2.78907e+10	6.53597e+09	9.31656e+10	6.42869e+10	1.86331e+10	1.25845e+11	9.21776e+10	2.51691e+10	15893219	2056.21	1754.88	411.242	7918.19	5799.81	1583.64	no WS: high water availability	no WS: high water availability	WS class 3: very high WS	no WS: highest water availability	no WS: highest water availability	WS class 1: chronic WS
Africa	ZAF	South Africa		1.08864e+11	8.51143e+10	2.17727e+10	2.67625e+10	2.32723e+10	5.3525e+09	1.35626e+11	1.08387e+11	2.71252e+10	59308690	1835.54	1435.11	367.109	2286.78	1827.5	457.357	no WS: high water availability	WS class 1: chronic WS	WS class 3: very high WS	no WS: high water availability	no WS: high water availability	WS class 3: very high WS
Africa	SSD	South Sudan		2.30274e+11	1.52961e+11	4.60548e+10	6.07355e+11	3.71253e+11	1.21471e+11	8.37629e+11	5.24214e+11	1.67526e+11	11193729	20571.7	13664.9	4114.34	74830.2	46831	14966	no WS: highest water availability	no WS: highest water availability	no WS: high water availability	no WS: highest water availability	no WS: highest water availability	no WS: highest water availability
Africa	SDN	Sudan		1.002e+11	6.82544e+10	2.00399e+10	5.11505e+11	3.12927e+11	1.02301e+11	6.11705e+11	3.81181e+11	1.22341e+11	43849269	2285.09	1556.57	457.018	13950.2	8692.98	2790.04	no WS: high water availability	WS class 1: chronic WS	WS class 3: very high WS	no WS: highest water availability	no WS: highest water availability	no WS: high water availability
Africa	SWZ	Swaziland/Eswatini		2.87952e+09	2.27712e+09	5.75904e+08	1.82871e+09	1.7117e+09	3.65742e+08	4.70823e+09	3.98882e+09	9.41645e+08	1160164	2481.99	1962.75	496.398	4058.24	3438.15	811.649	no WS: high water availability	no WS: high water availability	WS class 3: very high WS	no WS: high water availability	no WS: high water availability	WS class 2: high WS
Africa	TZA	Tanzania		4.09694e+11	2.68066e+11	8.19387e+10	6.98327e+10	4.50742e+10	1.39665e+10	4.79526e+11	3.1314e+11	9.59053e+10	59734213	6858.61	4487.65	1371.72	8027.67	5242.23	1605.53	no WS: highest water availability	no WS: high water availability	WS class 1: chronic WS	no WS: highest water availability	no WS: highest water availability	WS class 1: chronic WS
Africa	TGO	Togo		2.88334e+10	1.53538e+10	5.76668e+09	1.09277e+10	7.30933e+09	2.18554e+09	3.97611e+10	2.26632e+10	7.95222e+09	8.27874e+06	3482.83	1854.61	696.565	4802.8	2737.52	960.559	no WS: high water availability	no WS: high water availability	WS class 2: high WS	no WS: high water availability	no WS: high water availability	WS class 2: high WS
Africa	TUN	Tunisia		1.05449e+10	8.20004e+09	2.10898e+09	1471909939	909319845	2.94382e+08	1.20168e+10	9.10936e+09	2.40336e+09	11818618	892.226	693.824	178.445	1016.77	770.764	203.353	WS class 2: high WS	WS class 2: high WS	WS class 3: very high WS	WS class 1: chronic WS	WS class 2: high WS	WS class 3: very high WS
Africa	UGA	Uganda		1.84832e+11	1.12454e+11	3.69663e+10	2.04511e+11	1.30127e+11	4.09022e+10	3.89343e+11	2.42581e+11	7.78685e+10	45741000	4040.83	2458.5	808.167	8511.9	5303.36	1702.38	no WS: high water availability	no WS: high water availability	WS class 2: high WS	no WS: highest water availability	no WS: highest water availability	no WS: high water availability
Africa	ESH	Western Sahara		2.33979e+08	1.66884e+08	4.67958e+07	0	0	0	2.33979e+08	1.66884e+08	4.67958e+07	597330	391.708	279.384	78.3417	391.708	279.384	78.3417	WS class 3: very high WS	WS class 3: very high WS	WS class 4: extreme WS	WS class 3: very high WS	WS class 3: very high WS	WS class 4: extreme WS
Africa	ZMB	Zambia		2.30978e+11	1.50587e+11	4.61955e+10	1.13765e+11	8.05636e+10	2.27531e+10	3.44743e+11	2.3115e+11	6.89486e+10	18383956	12564.1	8191.21	2512.82	18752.4	12573.5	3750.48	no WS: highest water availability	no WS: highest water availability	no WS: high water availability	no WS: highest water availability	no WS: highest water availability	no WS: high water availability
Africa	ZWE	Zimbabwe		9.10811e+10	7.37428e+10	1.82162e+10	2.22555e+11	1.48182e+11	4.4511e+10	3.13636e+11	2.21924e+11	6.27272e+10	14862927	6128.07	4961.53	1225.61	21101.9	14931.4	4220.38	no WS: highest water availability	no WS: high water availability	WS class 1: chronic WS	no WS: highest water availability	no WS: highest water availability	no WS: high water availability
Asia	AFG	Afghanistan		1.30353e+11	9.32615e+10	2.60706e+10	7.67019e+10	4.69033e+10	1.53404e+10	2.07055e+11	1.40165e+11	4.1411e+10	38928341	3348.54	2395.72	669.708	5318.87	3600.58	1063.78	no WS: high water availability	no WS: high water availability	WS class 2: high WS	no WS: highest water availability	no WS: high water availability	WS class 1: chronic WS
Asia	BHR	Bahrain		2.10055e+07	2.09694e+07	4.2011e+06	0	0	0	2.10055e+07	2.09694e+07	4.2011e+06	1701583	12.3447	12.3235	2.46894	12.3447	12.3235	2.46894	WS class 5: absolute WS	WS class 5: absolute WS	WS class 5: absolute WS	WS class 5: absolute WS	WS class 5: absolute WS	WS class 5: absolute WS
Asia	BGD	Bangladesh		223550294378	122757591090	4.47101e+10	1.44687e+12	7.94826e+11	2.89374e+11	1.67042e+12	9.17584e+11	3.34084e+11	164689383	1357.41	745.389	271.481	10142.9	5571.6	2028.57	WS class 1: chronic WS	WS class 2: high WS	WS class 3: very high WS	no WS: highest water availability	no WS: highest water availability	no WS: high water availability
Asia	BTN	Bhutan		9.67657e+10	4.88266e+10	1.93531e+10	1.69607e+12	9.29353e+11	3.39214e+11	1.79284e+12	9.78179e+11	3.58568e+11	771612	125407	63278.7	25081.4	2.3235e+06	1.26771e+06	464699	no WS: highest water availability	no WS: highest water availability	no WS: highest water availability	no WS: highest water availability	no WS: highest water availability	no WS: highest water availability
Asia	BRN	Brunei		9624735690	5978857230	1924947273	1.80433e+12	9.82933e+11	3.60866e+11	1.81395e+12	9.88912e+11	3.62791e+11	437483	22000.3	13666.5	4400.05	4.14634e+06	2.26046e+06	829268	no WS: highest water availability	no WS: highest water availability	no WS: high water availability	no WS: highest water availability	no WS: highest water availability	no WS: highest water availability
Asia	KHM	Cambodja		169825838323	92014918517	33965168648	4.68126e+11	2.62137e+11	9.36252e+10	6.37952e+11	3.54152e+11	1.2759e+11	1.6719e+07	10157.7	5503.62	2031.53	38157.3	21182.6	7631.47	no WS: highest water availability	no WS: highest water availability	no WS: high water availability	no WS: highest water availability	no WS: highest water availability	no WS: highest water availability
Asia	CHN	China	including Hong Kong and Macau	4.17749e+12	2.58896e+12	8.35497e+11	2.06143e+11	1.61795e+11	4.12286e+10	4.38363e+12	2.75075e+12	8.76726e+11	1.44747e+09	2886.06	1788.61	577.212	3028.48	1900.39	605.695	no WS: high water availability	no WS: high water availability	WS class 2: high WS	no WS: high water availability	no WS: high water availability	WS class 2: high WS
Asia	IND	India		2.14971e+12	1.38214e+12	4.29943e+11	4.99366e+11	2.46979e+11	9.98732e+10	2.64908e+12	1.62912e+12	5.29816e+11	1380004385	1557.76	1001.55	311.552	1919.62	1180.52	383.923	WS class 1: chronic WS	WS class 1: chronic WS	WS class 3: very high WS	no WS: high water availability	WS class 1: chronic WS	WS class 3: very high WS
Asia	IDN	Indonesia	excluding Timor-Leste	3.96786e+12	2.33683e+12	7.93573e+11	171399454708	102167592454	34279889958	4.13926e+12	2.439e+12	8.27853e+11	273523621	14506.5	8543.44	2901.3	15133.1	8916.96	3026.62	no WS: highest water availability	no WS: highest water availability	no WS: high water availability	no WS: highest water availability	no WS: highest water availability	no WS: high water availability
Asia	IRN	Iran		2.13116e+11	1.55916e+11	4.26232e+10	1.94605e+11	1.43173e+11	3.89209e+10	4.07721e+11	2.99089e+11	8.15442e+10	83992953	2537.31	1856.3	507.462	4854.23	3560.89	970.845	no WS: high water availability	no WS: high water availability	WS class 2: high WS	no WS: high water availability	no WS: high water availability	WS class 2: high WS
Asia	IRQ	Iraq		3.89337e+10	3.09622e+10	7.78674e+09	1.454e+11	1.04073e+11	2.90799e+10	1.84333e+11	1.35035e+11	3.68666e+10	40222503	967.959	769.774	193.592	4582.84	3357.21	916.568	WS class 2: high WS	WS class 2: high WS	WS class 3: very high WS	no WS: high water availability	no WS: high water availability	WS class 2: high WS
Asia	ISR	Israel		1.92762e+09	1.41035e+09	3.85523e+08	2.3089e+09	1.72125e+09	4.6178e+08	4.23651e+09	3.1316e+09	8.47303e+08	8655541	222.703	162.942	44.5406	489.457	361.803	97.8914	WS class 3: very high WS	WS class 3: very high WS	WS class 4: extreme WS	WS class 3: very high WS	WS class 3: very high WS	WS class 4: extreme WS
Asia	JPN	Japan		4.37037e+11	2.7361e+11	8.74075e+10	0	0	0	4.37037e+11	2.7361e+11	8.74075e+10	126476458	3455.48	2163.33	691.097	3455.48	2163.33	691.097	no WS: high water availability	no WS: high water availability	WS class 2: high WS	no WS: high water availability	no WS: high water availability	WS class 2: high WS
Asia	JOR	Jordan		1.16375e+09	9.50575e+08	2.3275e+08	2.11848e+09	1.54005e+09	4.23696e+08	3.28223e+09	2.49062e+09	6.56446e+08	10203140	114.058	93.1649	22.8116	321.688	244.104	64.3377	WS class 3: very high WS	WS class 3: very high WS	WS class 4: extreme WS	WS class 3: very high WS	WS class 3: very high WS	WS class 4: extreme WS
Asia	KAZ	Kazakhstan		3.01625e+11	2.14579e+11	6.0325e+10	3.25774e+11	1.89779e+11	6.51548e+10	6.27398e+11	4.04358e+11	1.2548e+11	18776707	16063.8	11428	3212.75	33413.7	21535.1	6682.73	no WS: highest water availability	no WS: highest water availability	no WS: high water availability	no WS: highest water availability	no WS: highest water availability	no WS: highest water availability
Asia	KWT	Kuwait		3.63565e+08	3.56662e+08	7.27131e+07	0	0	0	3.63565e+08	3.56662e+08	7.27131e+07	4270563	85.1329	83.5165	17.0266	85.1329	83.5165	17.0266	WS class 4: extreme WS	WS class 4: extreme WS	WS class 5: absolute WS	WS class 4: extreme WS	WS class 4: extreme WS	WS class 5: absolute WS
Asia	KGZ	Kyrgystan		1.26893e+11	6.5188e+10	2.53786e+10	0	0	0	1.26893e+11	6.5188e+10	2.53786e+10	6524191	19449.6	9991.74	3889.92	19449.6	9991.74	3889.92	no WS: highest water availability	no WS: highest water availability	no WS: high water availability	no WS: highest water availability	no WS: highest water availability	no WS: high water availability
Asia	LAO	Laos		2.3499e+11	1.33153e+11	4.69981e+10	2.29814e+11	1.2568e+11	4.59627e+10	4.64804e+11	2.58833e+11	9.29608e+10	7275556	32298.6	18301.4	6459.73	63885.7	35575.7	12777.1	no WS: highest water availability	no WS: highest water availability	no WS: highest water availability	no WS: highest water availability	no WS: highest water availability	no WS: highest water availability
Asia	LBN	Lebanon		5.52537e+09	3.74363e+09	1.10508e+09	1.37424e+08	9.53634e+07	2.74849e+07	5.6628e+09	3.83899e+09	1.13256e+09	6825442	809.526	548.482	161.905	829.66	562.454	165.932	WS class 2: high WS	WS class 2: high WS	WS class 3: very high WS	WS class 2: high WS	WS class 2: high WS	WS class 3: very high WS
Asia	MYS	Malaysia		5.47293e+11	3.27196e+11	1.09459e+11	4.34314e+09	2670372420	868628183	5.51636e+11	3.29866e+11	1.10327e+11	32365998	16909.5	10109.2	3381.9	17043.7	10191.8	3408.74	no WS: highest water availability	no WS: highest water availability	no WS: high water availability	no WS: highest water availability	no WS: highest water availability	no WS: high water availability
Asia	MNG	Mongolia		1.29971e+11	9.92215e+10	2.59942e+10	9.67781e+09	6.42699e+09	1.93556e+09	1.39649e+11	1.05649e+11	2.79298e+10	3278292	39645.9	30266.2	7929.19	42598	32226.7	8519.6	no WS: highest water availability	no WS: highest water availability	no WS: highest water availability	no WS: highest water availability	no WS: highest water availability	no WS: highest water availability
Asia	MMR	Myanmar		1.15712e+12	5.47097e+11	2.31424e+11	2.83095e+11	1.37742e+11	5.6619e+10	1.44022e+12	6.84839e+11	2.88043e+11	54409794	21266.8	10055.1	4253.35	26469.8	12586.7	5293.96	no WS: highest water availability	no WS: highest water availability	no WS: high water availability	no WS: highest water availability	no WS: highest water availability	no WS: highest water availability
Asia	NPL	Nepal		1.89956e+11	8.95167e+10	3.79913e+10	0	0	0	1.89956e+11	8.95167e+10	3.79913e+10	29136808	6519.47	3072.29	1303.89	6519.47	3072.29	1303.89	no WS: highest water availability	no WS: high water availability	WS class 1: chronic WS	no WS: highest water availability	no WS: high water availability	WS class 1: chronic WS
Asia	PRK	North Korea		80649881260	5.34338e+10	1.613e+10	2.48411e+10	1.55709e+10	4.96823e+09	1.05491e+11	6.90047e+10	2.10982e+10	25778815	3128.53	2072.78	625.707	4092.16	2676.8	818.432	no WS: high water availability	no WS: high water availability	WS class 2: high WS	no WS: high water availability	no WS: high water availability	WS class 2: high WS
Asia	OMN	Oman		1.72044e+09	1.68907e+09	3.44089e+08	0	0	0	1.72044e+09	1.68907e+09	3.44089e+08	5106622	336.905	330.76	67.3809	336.905	330.76	67.3809	WS class 3: very high WS	WS class 3: very high WS	WS class 4: extreme WS	WS class 3: very high WS	WS class 3: very high WS	WS class 4: extreme WS
Asia	PAK	Pakistan		1.84309e+11	1.32568e+11	3.68618e+10	1.17764e+11	7.68198e+10	2.35527e+10	3.02072e+11	2.09387e+11	6.04145e+10	220892331	834.383	600.146	166.877	1367.51	947.916	273.502	WS class 2: high WS	WS class 2: high WS	WS class 3: very high WS	WS class 1: chronic WS	WS class 2: high WS	WS class 3: very high WS
Asia	PSE	Palestina		1.12677e+09	8.06409e+08	2.25354e+08	2.43955e+09	1.81576e+09	4.87911e+08	3.56632e+09	2.62217e+09	7.13265e+08	5101416	220.874	158.076	44.1748	699.085	514.008	139.817	WS class 3: very high WS	WS class 3: very high WS	WS class 4: extreme WS	WS class 2: high WS	WS class 2: high WS	WS class 3: very high WS
Asia	PHL	Philippines		483148642788	322332326843	96629734298	0	0	0	483148642788	322332326843	96629734298	109581085	4409.05	2941.5	881.81	4409.05	2941.5	881.81	no WS: high water availability	no WS: high water availability	WS class 2: high WS	no WS: high water availability	no WS: high water availability	WS class 2: high WS
Asia	QAT	Qatar		7.12193e+07	6.9014e+07	1.42439e+07	0	0	0	7.12193e+07	6.9014e+07	1.42439e+07	2881060	24.7198	23.9544	4.94396	24.7198	23.9544	4.94396	WS class 4: extreme WS	WS class 4: extreme WS	WS class 5: absolute WS	WS class 4: extreme WS	WS class 4: extreme WS	WS class 5: absolute WS
Asia	SAU	Saudi Arabia		1.31347e+10	1.13581e+10	2.62693e+09	0	0	0	1.31347e+10	1.13581e+10	2.62693e+09	34813867	377.283	326.252	75.4565	377.283	326.252	75.4565	WS class 3: very high WS	WS class 3: very high WS	WS class 4: extreme WS	WS class 3: very high WS	WS class 3: very high WS	WS class 4: extreme WS
Asia	SGP	Singapore		1296349950	803346520	259269930	0	0	0	1296349950	803346520	259269930	5850343	221.585	137.316	44.317	221.585	137.316	44.317	WS class 3: very high WS	WS class 3: very high WS	WS class 4: extreme WS	WS class 3: very high WS	WS class 3: very high WS	WS class 4: extreme WS
Asia	KOR	South Korea		72891017992	55204623568	1.45782e+10	7129542964	5106464531	1425908877	80020560956	60311088099	1.60041e+10	51269183	1421.73	1076.76	284.346	1560.79	1176.36	312.159	WS class 1: chronic WS	WS class 1: chronic WS	WS class 3: very high WS	WS class 1: chronic WS	WS class 1: chronic WS	WS class 3: very high WS
Asia	LKA	Sri Lanka		54375559790	36897533008	1.08751e+10	0	0	0	54375559790	36897533008	1.08751e+10	21413250	2539.34	1723.12	507.868	2539.34	1723.12	507.868	no WS: high water availability	no WS: high water availability	WS class 2: high WS	no WS: high water availability	no WS: high water availability	WS class 2: high WS
Asia	SYR	Syria		1.34172e+10	1.0773e+10	2.68344e+09	7.21564e+10	4.88383e+10	1.44313e+10	8.55736e+10	5.96114e+10	1.71147e+10	17500657	766.668	615.58	153.334	4889.74	3406.24	977.947	WS class 2: high WS	WS class 2: high WS	WS class 3: very high WS	no WS: high water availability	no WS: high water availability	WS class 2: high WS
Asia	TWN	Taiwan		75517688796	48951087810	15103538203	0	0	0	75517688796	48951087810	15103538203	23816775	3170.78	2055.32	634.155	3170.78	2055.32	634.155	no WS: high water availability	no WS: high water availability	WS class 2: high WS	no WS: high water availability	no WS: high water availability	WS class 2: high WS
Asia	TJK	Tajikistan		7.53032e+10	4.23862e+10	1.50606e+10	3.94355e+10	2.37596e+10	7.88709e+09	1.14739e+11	6.61458e+10	2.29477e+10	9537642	7895.37	4444.1	1579.07	12030.1	6935.24	2406.02	no WS: highest water availability	no WS: high water availability	WS class 1: chronic WS	no WS: highest water availability	no WS: highest water availability	no WS: high water availability
Asia	THA	Thailand		3.79958e+11	2.29353e+11	7.59917e+10	4.93128e+11	2.51336e+11	9.86255e+10	8.73086e+11	4.8069e+11	1.74617e+11	69799978	5443.53	3285.87	1088.71	12508.4	6886.68	2501.68	no WS: highest water availability	no WS: high water availability	WS class 1: chronic WS	no WS: highest water availability	no WS: highest water availability	no WS: high water availability
Asia	TLS	Timor-Leste		14605095516	9.92766e+09	2.92102e+09	866882416	516969112	173376500	15471977932	1.04446e+10	3.0944e+09	1318442	11077.5	7529.85	2215.51	11735	7921.95	2347.01	no WS: highest water availability	no WS: highest water availability	no WS: high water availability	no WS: highest water availability	no WS: highest water availability	no WS: high water availability
Asia	TKM	Turkmenistan		1.50415e+10	1.24607e+10	3.00829e+09	1.48831e+11	9.13487e+10	2.97661e+10	1.63872e+11	1.03809e+11	3.27744e+10	6031187	2493.95	2066.05	498.789	27170.8	17212.1	5434.16	no WS: high water availability	no WS: high water availability	WS class 3: very high WS	no WS: highest water availability	no WS: highest water availability	no WS: highest water availability
Asia	ARE	United Arab Emirates		3.81248e+08	3.73021e+08	7.62496e+07	0	0	0	3.81248e+08	3.73021e+08	7.62496e+07	9890400	38.5473	37.7155	7.70946	38.5473	37.7155	7.70946	WS class 4: extreme WS	WS class 4: extreme WS	WS class 5: absolute WS	WS class 4: extreme WS	WS class 4: extreme WS	WS class 5: absolute WS
Asia	UZB	Uzbekistan		4.59751e+10	3.20162e+10	9.19502e+09	1.59827e+11	1.00396e+11	3.19654e+10	2.05802e+11	1.32412e+11	4.11604e+10	33469199	1373.65	956.586	274.731	6149	3956.23	1229.8	WS class 1: chronic WS	WS class 2: high WS	WS class 3: very high WS	no WS: highest water availability	no WS: high water availability	WS class 1: chronic WS
Asia	VNM	Vietnam		399586861746	236558272975	7.99174e+10	6.62666e+11	3.67688e+11	1.32533e+11	1.06225e+12	6.04246e+11	2.12451e+11	97338583	4105.12	2430.26	821.025	10913	6207.68	2182.59	no WS: high water availability	no WS: high water availability	WS class 2: high WS	no WS: highest water availability	no WS: highest water availability	no WS: high water availability
Asia	YEM	Yemen		2.05665e+10	1.50086e+10	4.1133e+09	0	0	0	2.05665e+10	1.50086e+10	4.1133e+09	29825968	689.55	503.206	137.91	689.55	503.206	137.91	WS class 2: high WS	WS class 2: high WS	WS class 3: very high WS	WS class 2: high WS	WS class 2: high WS	WS class 3: very high WS
Europe	ALB	Albania		24412080070	17230148569	4.88242e+09	9769970592	6710370793	1.95399e+09	34182050662	23940519362	6.83641e+09	2877800	8482.9	5987.26	1696.58	11877.8	8319.04	2375.57	no WS: highest water availability	no WS: highest water availability	WS class 1: chronic WS	no WS: highest water availability	no WS: highest water availability	no WS: high water availability
Europe	AND	Andorra		1.98506e+08	1.43544e+08	3.97012e+07	0	0	0	1.98506e+08	1.43544e+08	3.97012e+07	77265	2569.16	1857.82	513.832	2569.16	1857.82	513.832	no WS: high water availability	no WS: high water availability	WS class 2: high WS	no WS: high water availability	no WS: high water availability	WS class 2: high WS
Europe	ARM	Armenia		1.43553e+10	8.04653e+09	2.87105e+09	1.6484e+10	9.52597e+09	3.2968e+09	3.08392e+10	1.75725e+10	6.16785e+09	2963234	4844.46	2715.46	968.892	10407.3	5930.17	2081.46	no WS: high water availability	no WS: high water availability	WS class 2: high WS	no WS: highest water availability	no WS: highest water availability	no WS: high water availability
Europe	AUT	Austria		5.61701e+10	2.75361e+10	1.1234e+10	3.82369e+10	2.05208e+10	7.64738e+09	9.4407e+10	4.80569e+10	1.88814e+10	9006400	6236.68	3057.39	1247.34	10482.2	5335.86	2096.44	no WS: highest water availability	no WS: high water availability	WS class 1: chronic WS	no WS: highest water availability	no WS: highest water availability	no WS: high water availability
Europe	AZE	Azerbaijan		2.66979e+10	1.52817e+10	5.33957e+09	5.88725e+10	3.32505e+10	1.17745e+10	8.55703e+10	4.85322e+10	1.71141e+10	10139175	2633.14	1507.19	526.628	8439.58	4786.61	1687.92	no WS: high water availability	WS class 1: chronic WS	WS class 2: high WS	no WS: highest water availability	no WS: high water availability	WS class 1: chronic WS
Europe	BLR	Belarus		56932793794	34827191221	1.13866e+10	42043959569	26026952754	8.40879e+09	98976753363	60854143975	1.97954e+10	9449321	6025.07	3685.68	1205.01	10474.5	6440.05	2094.9	no WS: highest water availability	no WS: high water availability	WS class 1: chronic WS	no WS: highest water availability	no WS: highest water availability	no WS: high water availability
Europe	BEL	Belgium		12145016648	8222075569	2.429e+09	6341116769	4439390647	1.26822e+09	18486133417	12661466216	3.69723e+09	11589616	1047.92	709.435	209.584	1595.06	1092.48	319.012	WS class 1: chronic WS	WS class 2: high WS	WS class 3: very high WS	WS class 1: chronic WS	WS class 1: chronic WS	WS class 3: very high WS
Europe	BIH	Bosnia and Herzegovina		36745446406	24058226692	7349089899	26068608984	17932105508	5.21372e+09	62814055390	41990332200	1.25628e+10	3280815	11200.1	7333	2240.02	19145.9	12798.8	3829.17	no WS: highest water availability	no WS: highest water availability	no WS: high water availability	no WS: highest water availability	no WS: highest water availability	no WS: high water availability
Europe	BGR	Bulgaria		2.5997e+10	1.68376e+10	5.19941e+09	2.15186e+11	1.38587e+11	4.30372e+10	2.41183e+11	1.55425e+11	4.82366e+10	6948445	3741.42	2423.22	748.284	34710.4	22368.3	6942.07	no WS: high water availability	no WS: high water availability	WS class 2: high WS	no WS: highest water availability	no WS: highest water availability	no WS: highest water availability
Europe	HRV	Croatia		4.35476e+10	3.21643e+10	8.70952e+09	1.33586e+11	7.69792e+10	2.67172e+10	1.77134e+11	1.09143e+11	3.54268e+10	4105268	10607.7	7834.88	2121.55	43147.9	26586.2	8629.59	no WS: highest water availability	no WS: highest water availability	no WS: high water availability	no WS: highest water availability	no WS: highest water availability	no WS: highest water availability
Europe	CYP	Cyprus	including Northern Cyprus	1.41295e+09	1.06961e+09	2.8259e+08	0	0	0	1.41295e+09	1.06961e+09	2.8259e+08	1207361	1170.28	885.909	234.056	1170.28	885.909	234.056	WS class 1: chronic WS	WS class 2: high WS	WS class 3: very high WS	WS class 1: chronic WS	WS class 2: high WS	WS class 3: very high WS
Europe	CZE	Czech Republic		1.55414e+10	1.05391e+10	3.10828e+09	5.27014e+08	4.31047e+08	1.05403e+08	1.60684e+10	1.09701e+10	3.21368e+09	10708982	1451.25	984.133	290.25	1500.46	1024.38	300.092	WS class 1: chronic WS	WS class 2: high WS	WS class 3: very high WS	WS class 1: chronic WS	WS class 1: chronic WS	WS class 3: very high WS
Europe	DNK	Denmark		25385833193	16443797190	5077167301	163773710	96619852	32754755	25549606903	16540417042	5109922056	5792203	4382.76	2838.95	876.552	4411.03	2855.63	882.207	no WS: high water availability	no WS: high water availability	WS class 2: high WS	no WS: high water availability	no WS: high water availability	WS class 2: high WS
Europe	EST	Estonia		19926251987	13018187679	3985250833	14752377218	9153171444	2950475819	34678629205	22171359123	6935726652	1326539	15021.2	9813.65	3004.25	26142.2	16713.7	5228.44	no WS: highest water availability	no WS: highest water availability	no WS: high water availability	no WS: highest water availability	no WS: highest water availability	no WS: highest water availability
Europe	FRO	Faroe Islands		3214864600	1743525409	642973017	0	0	0	3214864600	1743525409	642973017	48865	65790.7	35680.5	13158.2	65790.7	35680.5	13158.2	no WS: highest water availability	no WS: highest water availability	no WS: highest water availability	no WS: highest water availability	no WS: highest water availability	no WS: highest water availability
Europe	FIN	Finland		1.29366e+11	7.67394e+10	2.58732e+10	2.2764e+10	1.31673e+10	4.55281e+09	1.5213e+11	8.99067e+10	3.0426e+10	5540718	23348.2	13850.1	4669.65	27456.7	16226.5	5491.35	no WS: highest water availability	no WS: highest water availability	no WS: high water availability	no WS: highest water availability	no WS: highest water availability	no WS: highest water availability
Europe	FRA	France		2.3676e+11	1.67142e+11	4.73519e+10	5.01116e+10	2.64644e+10	1.00223e+10	2.86871e+11	1.93607e+11	5.73742e+10	65273512	3627.19	2560.64	725.439	4394.91	2966.08	878.982	no WS: high water availability	no WS: high water availability	WS class 2: high WS	no WS: high water availability	no WS: high water availability	WS class 2: high WS
Europe	GEO	Georgia		6.21292e+10	3.50424e+10	1.24258e+10	1.69482e+10	9.0564e+09	3.38965e+09	7.90774e+10	4.40988e+10	1.58155e+10	3989175	15574.4	8784.37	3114.89	19823	11054.6	3964.6	no WS: highest water availability	no WS: highest water availability	no WS: high water availability	no WS: highest water availability	no WS: highest water availability	no WS: high water availability
Europe	DEU	Germany		1.2653e+11	7.85507e+10	2.5306e+10	9.77476e+10	5.4819e+10	1.95495e+10	2.24277e+11	1.3337e+11	4.48555e+10	83783945	1510.19	937.539	302.038	2676.85	1591.83	535.371	WS class 1: chronic WS	WS class 2: high WS	WS class 3: very high WS	no WS: high water availability	WS class 1: chronic WS	WS class 2: high WS
Europe	GRC	Greece		5.63146e+10	4.00657e+10	1.12629e+10	28581711352	17254125430	5.71634e+09	8.48963e+10	5.73198e+10	1.69793e+10	10423056	5402.89	3843.95	1080.58	8145.05	5499.33	1629.01	no WS: highest water availability	no WS: high water availability	WS class 1: chronic WS	no WS: highest water availability	no WS: highest water availability	WS class 1: chronic WS
Europe	HUN	Hungary		1.0452e+10	9.15235e+09	2.0904e+09	1.24854e+11	7.35113e+10	2.49709e+10	1.35306e+11	8.26636e+10	2.70613e+10	9660350	1081.95	947.414	216.39	14006.4	8557	2801.27	WS class 1: chronic WS	WS class 2: high WS	WS class 3: very high WS	no WS: highest water availability	no WS: highest water availability	no WS: high water availability
Europe	ISL	Iceland		1.37961e+11	8.87951e+10	2.75921e+10	0	0	0	1.37961e+11	8.87951e+10	2.75921e+10	341250	404280	260205	80856	404280	260205	80856	no WS: highest water availability	no WS: highest water availability	no WS: highest water availability	no WS: highest water availability	no WS: highest water availability	no WS: highest water availability
Europe	IRL	Ireland		60735282700	35318586570	12147057776	2813969170	1560924072	562793900	63549251870	36879510642	12709851676	4937796	12300.1	7152.7	2460.02	12870	7468.82	2573.99	no WS: highest water availability	no WS: highest water availability	no WS: high water availability	no WS: highest water availability	no WS: highest water availability	no WS: high water availability
Europe	ITA	Italy		1.86289e+11	1.27319e+11	3.72578e+10	6.98667e+09	5.05279e+09	1.39734e+09	1.93276e+11	1.32372e+11	3.86551e+10	60461828	3081.1	2105.78	616.22	3196.65	2189.35	639.331	no WS: high water availability	no WS: high water availability	WS class 2: high WS	no WS: high water availability	no WS: high water availability	WS class 2: high WS
Europe	XKO	Kosovo		2.92984e+09	1.85566e+09	5.85968e+08	0	0	0	2.92984e+09	1.85566e+09	5.85968e+08	1792135	1634.83	1035.45	326.966	1634.83	1035.45	326.966	WS class 1: chronic WS	WS class 1: chronic WS	WS class 3: very high WS	WS class 1: chronic WS	WS class 1: chronic WS	WS class 3: very high WS
Europe	LVA	Latvia		23629928645	14367872930	4725986455	22415856543	14984440847	4483171810	46045785188	29352313777	9209158265	1886202	12527.8	7617.36	2505.56	24411.9	15561.6	4882.38	no WS: highest water availability	no WS: highest water availability	no WS: high water availability	no WS: highest water availability	no WS: highest water availability	no WS: high water availability
Europe	LIE	Liechtenstein		219329220	86743170	43865890	5.82733e+09	2.50069e+09	1.16547e+09	6.04666e+09	2.58743e+09	1.20933e+09	38137	5751.09	2274.51	1150.22	158551	67845.7	31710.2	no WS: highest water availability	no WS: high water availability	WS class 1: chronic WS	no WS: highest water availability	no WS: highest water availability	no WS: highest water availability
Europe	LTU	Lithuania		19646986946	11354555569	3929397779	10811426129	5994109486	2.16229e+09	30458413075	17348665055	6.09168e+09	2722291	7217.08	4170.96	1443.42	11188.5	6372.82	2237.7	no WS: highest water availability	no WS: high water availability	WS class 1: chronic WS	no WS: highest water availability	no WS: highest water availability	no WS: high water availability
Europe	LUX	Luxembourgh		876109009	605895402	175221817	4546815223	3876218771	9.09363e+08	5422924232	4482114173	1.08458e+09	625976	1399.59	967.921	279.918	8663.15	7160.2	1732.63	WS class 1: chronic WS	WS class 2: high WS	WS class 3: very high WS	no WS: highest water availability	no WS: highest water availability	no WS: high water availability
Europe	MKD	Macedonia	UN: North Macedonia	7904203476	4914923687	1.58084e+09	570394072	332460621	114078801	8474597548	5247384308	1.69492e+09	2083380	3793.93	2359.11	758.787	4067.72	2518.69	813.543	no WS: high water availability	no WS: high water availability	WS class 2: high WS	no WS: high water availability	no WS: high water availability	WS class 2: high WS
Europe	MLT	Malta		1.23943e+08	1.08074e+08	2.47887e+07	0	0	0	1.23943e+08	1.08074e+08	2.47887e+07	441539	280.708	244.768	56.1416	280.708	244.768	56.1416	WS class 3: very high WS	WS class 3: very high WS	WS class 4: extreme WS	WS class 3: very high WS	WS class 3: very high WS	WS class 4: extreme WS
Europe	MDA	Moldova	UN: Republic of Moldova	7916641546	4054242788	1583328508	2.56498e+11	1.628e+11	5.12996e+10	2.64415e+11	1.66854e+11	5.28829e+10	4033963	1962.5	1005.03	392.5	65547.1	41362.3	13109.4	no WS: high water availability	WS class 1: chronic WS	WS class 3: very high WS	no WS: highest water availability	no WS: highest water availability	no WS: highest water availability
Europe	MNE	Montenegro		16297400971	11790365502	3259480240	10839765937	7123583577	2.16795e+09	27137166908	18913949079	5.42743e+09	628062	25948.7	18772.6	5189.74	43207.8	30114.8	8641.56	no WS: highest water availability	no WS: highest water availability	no WS: highest water availability	no WS: highest water availability	no WS: highest water availability	no WS: highest water availability
Europe	NLD	Netherlands		18809085238	11910478430	3.76182e+09	9.8935e+10	6.39569e+10	1.9787e+10	1.17744e+11	7.58674e+10	2.35488e+10	17134873	1097.71	695.102	219.542	6871.61	4427.66	1374.32	WS class 1: chronic WS	WS class 2: high WS	WS class 3: very high WS	no WS: highest water availability	no WS: high water availability	WS class 1: chronic WS
Europe	NOR	Norway	met Svalbard and Jan Mayen	4.33252e+11	2.78454e+11	8.66505e+10	8.44682e+09	5.10073e+09	1.68936e+09	4.41699e+11	2.83555e+11	8.83398e+10	5421242	79917.5	51363.6	15983.5	81475.6	52304.5	16295.1	no WS: highest water availability	no WS: highest water availability	no WS: highest water availability	no WS: highest water availability	no WS: highest water availability	no WS: highest water availability
Europe	POL	Poland		8.71774e+10	5.05775e+10	1.74355e+10	11962362732	6605110229	2.39247e+09	9.91398e+10	5.71826e+10	1.9828e+10	37846605	2303.44	1336.38	460.688	2619.52	1510.9	523.903	no WS: high water availability	WS class 1: chronic WS	WS class 3: very high WS	no WS: high water availability	WS class 1: chronic WS	WS class 2: high WS
Europe	PRT	Portugal		3.50453e+10	2.83337e+10	7.00906e+09	4.01498e+10	3.17635e+10	8.02995e+09	7.5195e+10	6.00971e+10	1.5039e+10	10196707	3436.92	2778.71	687.384	7374.44	5893.78	1474.89	no WS: high water availability	no WS: high water availability	WS class 2: high WS	no WS: highest water availability	no WS: highest water availability	WS class 1: chronic WS
Europe	ROU	Romania		5.64296e+10	4.07426e+10	1.12859e+10	1.85932e+11	1.13305e+11	3.71863e+10	2.42361e+11	1.54047e+11	4.84722e+10	19237682	2933.28	2117.85	586.657	12598.3	8007.59	2519.65	no WS: high water availability	no WS: high water availability	WS class 2: high WS	no WS: highest water availability	no WS: highest water availability	no WS: high water availability
Europe	SRB	Serbia		1.44312e+10	1.0809e+10	2.88624e+09	1.85995e+11	1.16537e+11	3.71991e+10	2.00427e+11	1.27346e+11	4.00853e+10	6945235	2077.86	1556.32	415.572	28858.1	18335.7	5771.63	no WS: high water availability	WS class 1: chronic WS	WS class 3: very high WS	no WS: highest water availability	no WS: highest water availability	no WS: highest water availability
Europe	SVK	Slovakia		1.34065e+10	9.02604e+09	2.6813e+09	7.38283e+10	3.84917e+10	1.47657e+10	8.72348e+10	4.75177e+10	1.7447e+10	5459643	2455.56	1653.23	491.113	15978.1	8703.45	3195.62	no WS: high water availability	WS class 1: chronic WS	WS class 3: very high WS	no WS: highest water availability	no WS: highest water availability	no WS: high water availability
Europe	SVN	Slovenia		14086463159	10325641252	2.81729e+09	0	0	0	14086463159	10325641252	2.81729e+09	2.07893e+06	6775.82	4966.8	1355.16	6775.82	4966.8	1355.16	no WS: highest water availability	no WS: high water availability	WS class 1: chronic WS	no WS: highest water availability	no WS: high water availability	WS class 1: chronic WS
Europe	ESP	Spain		1.21007e+11	9.37802e+10	2.42013e+10	1.67418e+09	1.33472e+09	3.34835e+08	1.22681e+11	9.5115e+10	2.45362e+10	46754783	2588.11	2005.79	517.623	2623.92	2034.34	524.784	no WS: high water availability	no WS: high water availability	WS class 2: high WS	no WS: high water availability	no WS: high water availability	WS class 2: high WS
Europe	SWE	Sweden		1.99539e+11	1.14684e+11	3.99077e+10	1.02203e+10	5.88724e+09	2.04406e+09	2.09759e+11	1.20571e+11	4.19518e+10	10099270	19757.7	11355.7	3951.54	20769.7	11938.6	4153.94	no WS: highest water availability	no WS: highest water availability	no WS: high water availability	no WS: highest water availability	no WS: highest water availability	no WS: high water availability
Europe	CHE	Switzerland		4.52565e+10	2.40152e+10	9.0513e+09	9807430580	4324064800	1961486291	5.50639e+10	2.83393e+10	1.10128e+10	8654618	5229.17	2774.85	1045.83	6362.37	3274.47	1272.47	no WS: highest water availability	no WS: high water availability	WS class 1: chronic WS	no WS: highest water availability	no WS: high water availability	WS class 1: chronic WS
Europe	TUR	Turkey		3.09125e+11	1.9753e+11	6.18249e+10	2.38673e+10	1.43634e+10	4.77347e+09	3.32992e+11	2.11894e+11	6.65984e+10	84339067	3665.26	2342.1	733.052	3948.25	2512.4	789.651	no WS: high water availability	no WS: high water availability	WS class 2: high WS	no WS: high water availability	no WS: high water availability	WS class 2: high WS
Europe	UKR	Ukraine		1.5718e+11	9.7457e+10	3.1436e+10	3.05878e+11	1.94068e+11	6.11756e+10	4.63058e+11	2.91525e+11	9.26116e+10	43733759	3594.02	2228.41	718.804	10588.1	6665.91	2117.62	no WS: high water availability	no WS: high water availability	WS class 2: high WS	no WS: highest water availability	no WS: highest water availability	no WS: high water availability
Europe	GBR	United Kingdom	incl Guernsey and Jersey	1.97881e+11	1.20926e+11	3.95761e+10	2533382500	1394937868	506676557	2.00414e+11	1.22321e+11	4.00828e+10	67886004	2914.89	1781.31	582.979	2952.21	1801.86	590.443	no WS: high water availability	no WS: high water availability	WS class 2: high WS	no WS: high water availability	no WS: high water availability	WS class 2: high WS
North America	ATG	Antigua and Barbuda		160977856	123230606	3.21956e+07	0	0	0	160977856	123230606	3.21956e+07	97928	1643.84	1258.38	328.768	1643.84	1258.38	328.768	WS class 1: chronic WS	WS class 1: chronic WS	WS class 3: very high WS	WS class 1: chronic WS	WS class 1: chronic WS	WS class 3: very high WS
North America	ABW	Aruba		53053122	47884947	1.06106e+07	0	0	0	53053122	47884947	1.06106e+07	106766	496.91	448.504	99.3821	496.91	448.504	99.3821	WS class 3: very high WS	WS class 3: very high WS	WS class 4: extreme WS	WS class 3: very high WS	WS class 3: very high WS	WS class 4: extreme WS
North America	BHS	Bahamas		5965609413	4709301517	1.19312e+09	0	0	0	5965609413	4709301517	1.19312e+09	393248	15170.1	11975.4	3034.02	15170.1	11975.4	3034.02	no WS: highest water availability	no WS: highest water availability	no WS: high water availability	no WS: highest water availability	no WS: highest water availability	no WS: high water availability
North America	BRB	Barbados		118954089	74416887	23790817	0	0	0	118954089	74416887	23790817	287371	413.939	258.958	82.7878	413.939	258.958	82.7878	WS class 3: very high WS	WS class 3: very high WS	WS class 4: extreme WS	WS class 3: very high WS	WS class 3: very high WS	WS class 4: extreme WS
North America	BLZ	Belize		14423442180	8562448405	2884688620	6730064947	3568937303	1346013037	21153507127	12131385708	4230701657	397621	36274.3	21534.2	7254.87	53200.2	30509.9	10640	no WS: highest water availability	no WS: highest water availability	no WS: highest water availability	no WS: highest water availability	no WS: highest water availability	no WS: highest water availability
North America	BES	Bonaire		67910542	53436638	13582106	0	0	0	67910542	53436638	13582106	26221	2589.93	2037.93	517.986	2589.93	2037.93	517.986	no WS: high water availability	no WS: high water availability	WS class 2: high WS	no WS: high water availability	no WS: high water availability	WS class 2: high WS
North America	VGB	British Virgin Islands		49062366	42509642	9812475	0	0	0	49062366	42509642	9812475	30237	1622.59	1405.88	324.519	1622.59	1405.88	324.519	WS class 1: chronic WS	WS class 1: chronic WS	WS class 3: very high WS	WS class 1: chronic WS	WS class 1: chronic WS	WS class 3: very high WS
North America	CAN	Canada		3.98529e+12	2.35723e+12	7.97058e+11	3.47082e+11	2.17696e+11	6.94164e+10	4.33237e+12	2.57492e+12	8.66474e+11	37742157	105593	62456.1	21118.5	114789	68224.1	22957.7	no WS: highest water availability	no WS: highest water availability	no WS: highest water availability	no WS: highest water availability	no WS: highest water availability	no WS: highest water availability
North America	CYM	Cayman Islands		100086953	84094534	20017392	0	0	0	100086953	84094534	20017392	65720	1522.93	1279.59	304.586	1522.93	1279.59	304.586	WS class 1: chronic WS	WS class 1: chronic WS	WS class 3: very high WS	WS class 1: chronic WS	WS class 1: chronic WS	WS class 3: very high WS
North America	CRI	Costa Rica		1.26494e+11	6.58641e+10	2.52988e+10	2.10154e+10	1.37971e+10	4.20309e+09	1.47509e+11	7.96612e+10	2.95019e+10	5094114	24831.4	12929.4	4966.28	28956.8	15637.9	5791.36	no WS: highest water availability	no WS: highest water availability	no WS: high water availability	no WS: highest water availability	no WS: highest water availability	no WS: highest water availability
North America	CUB	Cuba		35738472494	22959715199	7.1477e+09	0	0	0	35738472494	22959715199	7.1477e+09	11326616	3155.26	2027.06	631.053	3155.26	2027.06	631.053	no WS: high water availability	no WS: high water availability	WS class 2: high WS	no WS: high water availability	no WS: high water availability	WS class 2: high WS
North America	CUW	Curacao		139480413	117555040	2.78961e+07	0	0	0	139480413	117555040	2.78961e+07	164100	849.972	716.362	169.994	849.972	716.362	169.994	WS class 2: high WS	WS class 2: high WS	WS class 3: very high WS	WS class 2: high WS	WS class 2: high WS	WS class 3: very high WS
North America	DMA	Dominica		335909600	212127381	67181922	0	0	0	335909600	212127381	67181922	71991	4665.99	2946.58	933.199	4665.99	2946.58	933.199	no WS: high water availability	no WS: high water availability	WS class 2: high WS	no WS: high water availability	no WS: high water availability	WS class 2: high WS
North America	DOM	Dominican Republic		16634466597	10915353703	3.32689e+09	162711178	118103666	32542246	16797177775	11033457369	3.35944e+09	10847904	1533.43	1006.22	306.685	1548.43	1017.1	309.685	WS class 1: chronic WS	WS class 1: chronic WS	WS class 3: very high WS	WS class 1: chronic WS	WS class 1: chronic WS	WS class 3: very high WS
North America	SLV	El Salvador		15649477705	1.00252e+10	3.1299e+09	7661524807	4.7594e+09	1.53231e+09	23311002512	1.47846e+10	4.6622e+09	6486201	2412.73	1545.61	482.547	3593.94	2279.39	718.788	no WS: high water availability	WS class 1: chronic WS	WS class 3: very high WS	no WS: high water availability	no WS: high water availability	WS class 2: high WS
North America	GRL	Greenland		4.51894e+11	3.23898e+11	9.03788e+10	0	0	0	4.51894e+11	3.23898e+11	9.03788e+10	56772	7.95981e+06	5.70524e+06	1.59196e+06	7.95981e+06	5.70524e+06	1.59196e+06	no WS: highest water availability	no WS: highest water availability	no WS: highest water availability	no WS: highest water availability	no WS: highest water availability	no WS: highest water availability
North America	GRD	Grenada		165018770	93957294	33003763	0	0	0	165018770	93957294	33003763	112519	1466.59	835.035	293.317	1466.59	835.035	293.317	WS class 1: chronic WS	WS class 2: high WS	WS class 3: very high WS	WS class 1: chronic WS	WS class 2: high WS	WS class 3: very high WS
North America	GLP	Guadeloupe		3.98008e+08	2.26849e+08	7.96016e+07	0	0	0	3.98008e+08	2.26849e+08	7.96016e+07	400127	994.704	566.941	198.941	994.704	566.941	198.941	WS class 2: high WS	WS class 2: high WS	WS class 3: very high WS	WS class 2: high WS	WS class 2: high WS	WS class 3: very high WS
North America	GTM	Guatemala		1.12024e+11	5.85246e+10	2.24048e+10	5552229472	2763466097	1110445950	1.17576e+11	6.12881e+10	2.35153e+10	17915567	6252.89	3266.69	1250.58	6562.8	3420.94	1312.56	no WS: highest water availability	no WS: high water availability	WS class 1: chronic WS	no WS: highest water availability	no WS: high water availability	WS class 1: chronic WS
North America	HTI	Haiti		7.88713e+09	5.56063e+09	1.57743e+09	7.43481e+08	472025401	1.48696e+08	8.63061e+09	6.03265e+09	1.72612e+09	11402533	691.7	487.666	138.34	756.903	529.062	151.381	WS class 2: high WS	WS class 3: very high WS	WS class 3: very high WS	WS class 2: high WS	WS class 2: high WS	WS class 3: very high WS
North America	HND	Honduras		80385134880	48992478691	1.6077e+10	24003156365	1.37696e+10	4.80063e+09	104388291245	6.27621e+10	2.08777e+10	9904608	8115.93	4946.43	1623.19	10539.4	6336.65	2107.87	no WS: highest water availability	no WS: high water availability	WS class 1: chronic WS	no WS: highest water availability	no WS: highest water availability	no WS: high water availability
North America	JAM	Jamaica		3701989360	2274156379	7.40398e+08	0	0	0	3701989360	2274156379	7.40398e+08	2961161	1250.18	767.995	250.036	1250.18	767.995	250.036	WS class 1: chronic WS	WS class 2: high WS	WS class 3: very high WS	WS class 1: chronic WS	WS class 2: high WS	WS class 3: very high WS
North America	MTQ	Martinique		380148840	228977857	76029803	0	0	0	380148840	228977857	76029803	375265	1013.01	610.176	202.603	1013.01	610.176	202.603	WS class 1: chronic WS	WS class 2: high WS	WS class 3: very high WS	WS class 1: chronic WS	WS class 2: high WS	WS class 3: very high WS
North America	MEX	Mexico		6.73152e+11	4.31461e+11	1.3463e+11	1.36496e+11	9.71837e+10	2.72991e+10	8.09648e+11	5.28644e+11	1.6193e+11	128932753	5220.96	3346.4	1044.19	6279.61	4100.16	1255.92	no WS: highest water availability	no WS: high water availability	WS class 1: chronic WS	no WS: highest water availability	no WS: high water availability	WS class 1: chronic WS
North America	NIC	Nicaragua		1.1102e+11	6.02902e+10	2.2204e+10	2.94363e+10	1.57916e+10	5.88727e+09	1.40456e+11	7.60818e+10	2.80913e+10	6624554	16758.9	9101.01	3351.77	21202.4	11484.8	4240.48	no WS: highest water availability	no WS: highest water availability	no WS: high water availability	no WS: highest water availability	no WS: highest water availability	no WS: high water availability
North America	PAN	Panama		1.65372e+11	7.43538e+10	3.30743e+10	5215828150	2777458410	1043165928	1.70588e+11	7.71313e+10	3.41175e+10	4314768	38326.9	17232.4	7665.38	39535.7	17876.1	7907.15	no WS: highest water availability	no WS: highest water availability	no WS: highest water availability	no WS: highest water availability	no WS: highest water availability	no WS: highest water availability
North America	PRI	Puerto Rico		3182191665	1988027625	6.36438e+08	0	0	0	3182191665	1988027625	6.36438e+08	2860840	1112.33	694.91	222.466	1112.33	694.91	222.466	WS class 1: chronic WS	WS class 2: high WS	WS class 2: high WS	WS class 1: chronic WS	WS class 2: high WS	WS class 3: very high WS
North America	KNA	Saint Kitts and Nevis		59243023	44799412	11848606	0	0	0	59243023	44799412	11848606	53192	1113.76	842.221	222.752	1113.76	842.221	222.752	WS class 1: chronic WS	WS class 2: high WS	WS class 3: very high WS	WS class 1: chronic WS	WS class 2: high WS	WS class 3: very high WS
North America	LCA	Saint Lucia		131753504	71639484	26350713	0	0	0	131753504	71639484	26350713	183629	717.498	390.132	143.5	717.498	390.132	143.5	WS class 2: high WS	WS class 3: very high WS	WS class 3: very high WS	WS class 2: high WS	WS class 2: high WS	WS class 3: very high WS
North America	VCT	Saint Vincent and the Grenadines		135039060	85872609	27007815	0	0	0	135039060	85872609	27007815	110947	1217.15	773.997	243.43	1217.15	773.997	243.43	WS class 1: chronic WS	WS class 2: high WS	WS class 3: very high WS	WS class 1: chronic WS	WS class 2: high WS	WS class 3: very high WS
North America	SXM	Sint Maarten		34884063	27133394	6976813	0	0	0	34884063	27133394	6976813	42882	813.49	632.746	162.698	813.49	632.746	162.698	WS class 2: high WS	WS class 2: high WS	WS class 3: very high WS	WS class 2: high WS	WS class 2: high WS	WS class 3: very high WS
North America	TTO	Trinidad and Tobago		2237135551	1292406264	447427094	0	0	0	2237135551	1292406264	447427094	1399491	1598.54	923.483	319.707	1598.54	923.483	319.707	WS class 1: chronic WS	WS class 2: high WS	WS class 3: very high WS	WS class 1: chronic WS	WS class 2: high WS	WS class 3: very high WS
North America	TCA	Turks and Caicos Islands		368721010	307680840	73744221	0	0	0	368721010	307680840	73744221	38718	9523.25	7946.71	1904.65	9523.25	7946.71	1904.65	no WS: highest water availability	no WS: highest water availability	no WS: high water availability	no WS: highest water availability	no WS: highest water availability	no WS: high water availability
North America	USA	United States of America		3.5595e+12	2.46339e+12	7.119e+11	4.72352e+11	2.62096e+11	9.44704e+10	4.03185e+12	2.72549e+12	8.06371e+11	331002647	10753.7	7442.21	2150.74	12180.7	8234.03	2436.15	no WS: highest water availability	no WS: highest water availability	no WS: high water availability	no WS: highest water availability	no WS: highest water availability	no WS: high water availability
North America	VIR	Virgin Islands, USA		207242539	164856840	41448507	0	0	0	207242539	164856840	41448507	104423	1984.64	1578.74	396.929	1984.64	1578.74	396.929	no WS: high water availability	WS class 1: chronic WS	WS class 3: very high WS	no WS: high water availability	WS class 1: chronic WS	WS class 3: very high WS
Oceania	AUS	Australia		9.01895e+11	7.85231e+11	1.80379e+11	0	0	0	9.01895e+11	7.85231e+11	1.80379e+11	25499881	35368.6	30793.5	7073.72	35368.6	30793.5	7073.72	no WS: highest water availability	no WS: highest water availability	no WS: highest water availability	no WS: highest water availability	no WS: highest water availability	no WS: highest water availability
Oceania	FJI	Fiji		22146602530	16491289063	4429320748	0	0	0	22146602530	16491289063	4429320748	896444	24704.9	18396.3	4940.99	24704.9	18396.3	4940.99	no WS: highest water availability	no WS: highest water availability	no WS: high water availability	no WS: highest water availability	no WS: highest water availability	no WS: high water availability
Oceania	GUM	Guam		529598450	411757920	105919670	0	0	0	529598450	411757920	105919670	168783	3137.75	2439.57	627.549	3137.75	2439.57	627.549	no WS: high water availability	no WS: high water availability	WS class 2: high WS	no WS: high water availability	no WS: high water availability	WS class 2: high WS
Oceania	FSM	Micronesia		1278005220	920474320	255601020	0	0	0	1278005220	920474320	255601020	115021	11111.1	8002.66	2222.21	11111.1	8002.66	2222.21	no WS: highest water availability	no WS: highest water availability	no WS: high water availability	no WS: highest water availability	no WS: highest water availability	no WS: high water availability
Oceania	NCL	New Caledonia		11287301724	9192812943	2257460402	0	0	0	11287301724	9192812943	2257460402	285491	39536.5	32200	7907.29	39536.5	32200	7907.29	no WS: highest water availability	no WS: highest water availability	no WS: highest water availability	no WS: highest water availability	no WS: highest water availability	no WS: highest water availability
Oceania	NZL	New Zealand		283335567759	160008457861	5.66671e+10	0	0	0	283335567759	160008457861	5.66671e+10	4822233	58756.1	33181.4	11751.2	58756.1	33181.4	11751.2	no WS: highest water availability	no WS: highest water availability	no WS: highest water availability	no WS: highest water availability	no WS: highest water availability	no WS: highest water availability
Oceania	MNP	Northern Mariana Islands		353925320	278054750	70785107	0	0	0	353925320	278054750	70785107	57557	6149.13	4830.95	1229.83	6149.13	4830.95	1229.83	no WS: highest water availability	no WS: high water availability	WS class 1: chronic WS	no WS: highest water availability	no WS: high water availability	WS class 1: chronic WS
Oceania	PLW	Palau		672461150	514561280	134492270	0	0	0	672461150	514561280	134492270	18092	37169	28441.4	7433.8	37169	28441.4	7433.8	no WS: highest water availability	no WS: highest water availability	no WS: highest water availability	no WS: highest water availability	no WS: highest water availability	no WS: highest water availability
Oceania	PNG	Papua New Guinea		1276999723660	766606427224	255399945666	16599844860	9501063914	3319968917	1293599568520	776107491138	258719914583	8947027	142729	85682.8	28545.8	144584	86744.7	28916.9	no WS: highest water availability	no WS: highest water availability	no WS: highest water availability	no WS: highest water availability	no WS: highest water availability	no WS: highest water availability
Oceania	SLB	Solomon Islands		72613483300	46021026320	14522696817	0	0	0	72613483300	46021026320	14522696817	686878	105715	67000.3	21143.1	105715	67000.3	21143.1	no WS: highest water availability	no WS: highest water availability	no WS: highest water availability	no WS: highest water availability	no WS: highest water availability	no WS: highest water availability
Oceania	VUT	Vanuatu		15924439870	12744648015	3184888254	0	0	0	15924439870	12744648015	3184888254	307150	51845.8	41493.2	10369.2	51845.8	41493.2	10369.2	no WS: highest water availability	no WS: highest water availability	no WS: highest water availability	no WS: highest water availability	no WS: highest water availability	no WS: highest water availability
Russia	RUS	Russia		4.6175e+12	3.08897e+12	9.23499e+11	3.94079e+11	3.04627e+11	7.88158e+10	5.01157e+12	3.3936e+12	1.00231e+12	145934460	31640.9	21166.9	6328.18	34341.3	23254.3	6868.25	no WS: highest water availability	no WS: highest water availability	no WS: highest water availability	no WS: highest water availability	no WS: highest water availability	no WS: highest water availability
South America	ARG	Argentina		9.43939e+11	6.72347e+11	1.88788e+11	1.3184e+12	7.38726e+11	2.6368e+11	2.26234e+12	1.41107e+12	4.52468e+11	45195777	20885.6	14876.3	4177.11	50056.4	31221.3	10011.3	no WS: highest water availability	no WS: highest water availability	no WS: high water availability	no WS: highest water availability	no WS: highest water availability	no WS: highest water availability
South America	BOL	Bolivia		6.38206e+11	3.47952e+11	1.27641e+11	2.72818e+11	1.09105e+11	5.45636e+10	9.11024e+11	4.57056e+11	1.82205e+11	11673029	54673.5	29808.2	10934.7	78045.2	39154.9	15609	no WS: highest water availability	no WS: highest water availability	no WS: highest water availability	no WS: highest water availability	no WS: highest water availability	no WS: highest water availability
South America	BRA	Brazil		7.25183e+12	3.7644e+12	1.45037e+12	3.07608e+12	1.31003e+12	6.15216e+11	1.03279e+13	5.07443e+12	2.06558e+12	212559409	34116.7	17709.9	6823.34	48588.3	23873	9717.67	no WS: highest water availability	no WS: highest water availability	no WS: highest water availability	no WS: highest water availability	no WS: highest water availability	no WS: highest water availability
South America	CHL	Chile		1.01226e+12	5.15524e+11	2.02452e+11	3.40191e+10	1.95259e+10	6.80382e+09	1.04628e+12	5.3505e+11	2.09256e+11	19116209	52953	26967.9	10590.6	54732.5	27989.3	10946.5	no WS: highest water availability	no WS: highest water availability	no WS: highest water availability	no WS: highest water availability	no WS: highest water availability	no WS: highest water availability
South America	COL	Colombia		2.67989e+12	1.15331e+12	5.35977e+11	537592016374	215735041760	107518404331	3.21748e+12	1.36905e+12	6.43496e+11	50882884	52667.7	22666.1	10533.5	63233	26905.9	12646.6	no WS: highest water availability	no WS: highest water availability	no WS: highest water availability	no WS: highest water availability	no WS: highest water availability	no WS: highest water availability
South America	ECU	Ecuador		5.77693e+11	2.80623e+11	1.15539e+11	461384189	420236525	9.22769e+07	5.78155e+11	2.81044e+11	1.15631e+11	17643060	32743.4	15905.6	6548.67	32769.5	15929.4	6553.9	no WS: highest water availability	no WS: highest water availability	no WS: highest water availability	no WS: highest water availability	no WS: highest water availability	no WS: highest water availability
South America	FLK	Falkland Islands		3666026276	1894017099	733205284	0	0	0	3666026276	1894017099	733205284	3483	1.05255e+06	543789	210510	1.05255e+06	543789	210510	no WS: highest water availability	no WS: highest water availability	no WS: highest water availability	no WS: highest water availability	no WS: highest water availability	no WS: highest water availability
South America	GUF	French Guiana		80003143300	49761555757	16000629866	52808731250	34700093839	10561747153	132811874550	84461649596	26562377019	298682	267854	166604	53570.8	444660	282781	88932	no WS: highest water availability	no WS: highest water availability	no WS: highest water availability	no WS: highest water availability	no WS: highest water availability	no WS: highest water availability
South America	GUY	Guyana		2.07264e+11	1.21867e+11	4.14527e+10	4.57803e+10	3.16408e+10	9.15606e+09	2.53044e+11	1.53508e+11	5.06088e+10	786559	263507	154937	52701.4	321710	195164	64342	no WS: highest water availability	no WS: highest water availability	no WS: highest water availability	no WS: highest water availability	no WS: highest water availability	no WS: highest water availability
South America	PRY	Paraguay		2.00119e+11	1.49194e+11	4.00237e+10	1.08483e+12	5.45682e+11	2.16965e+11	1.28495e+12	6.94877e+11	2.56989e+11	7132530	28057.2	20917.5	5611.44	180153	97423.6	36030.6	no WS: highest water availability	no WS: highest water availability	no WS: highest water availability	no WS: highest water availability	no WS: highest water availability	no WS: highest water availability
South America	PER	Peru		1.6139e+12	6.53657e+11	3.2278e+11	3.82583e+11	1.51792e+11	7.65166e+10	1.99648e+12	8.05449e+11	3.99297e+11	3.29718e+07	48947.8	19824.7	9789.57	60551.2	24428.4	12110.2	no WS: highest water availability	no WS: highest water availability	no WS: highest water availability	no WS: highest water availability	no WS: highest water availability	no WS: highest water availability
South America	SUR	Suriname		118527584320	83239065160	23705519045	53432838990	36583452194	10686568747	171960423310	119822517354	34392087792	586634	202047	141893	40409.4	293131	204254	58626.1	no WS: highest water availability	no WS: highest water availability	no WS: highest water availability	no WS: highest water availability	no WS: highest water availability	no WS: highest water availability
South America	URY	Uruguay		107577838447	80471913105	2.15156e+10	212280013740	170608672180	42456008636	319857852187	251080585285	6.39716e+10	3473727	30969	23165.9	6193.8	92079.2	72279.9	18415.8	no WS: highest water availability	no WS: highest water availability	no WS: highest water availability	no WS: highest water availability	no WS: highest water availability	no WS: highest water availability
South America	VEN	Venezuela		1.15597e+12	5.6074e+11	2.31195e+11	6.29992e+11	2.75796e+11	1.25998e+11	1.78597e+12	8.36537e+11	3.57193e+11	28435943	40651.9	19719.4	8130.38	62806.7	29418.3	12561.3	no WS: highest water availability	no WS: highest water availability	no WS: highest water availability	no WS: highest water availability	no WS: highest water availability	no WS: highest water availability
																NORTHERN AMERICA	390599	398838	382360
																Bermuda	60.487	61.613	59.354
																Canada	40833.7	41684.9	39982.6
																Greenland	57.092	58.353	55.829
																Saint Pierre and Miquelon	5.675	5.769	5.577
																United States of America	349642	357027	342257
